# Supplementary material for: Herbicide stress-induced DNA methylation changes in two Zea mays inbred lines differing in Roundup® resistance
Source: J Appl Genet. 2021 Jan 29;62(2):235–48. doi: 10.1007/s13353-021-00609-4 (PMC8032638; doi:10.1007/s13353-021-00609-4)
Supplement: Supplementary file 3 — (XLSX 31 kb) [file 13353_2021_609_MOESM3_ESM.xlsx]

## Sheet: Arkusz1
no	Primer pair	NCBI search	Accesion number	References	change observed in TL/SL	Time after Roundup treatment	"+"- herbicide treated; "-"- control	Digestion by HpaII or MspI	Description
1	E32HM1	Genomic sequence for Oryza sativa, Nipponbare strain, clone OSJNBa0036G02, from chromosome 3, complete sequence; Oryza sativa Japonica Group genomic DNA, chromosome 6, PAC clone:P0535F09; Oryza sativa Japonica Group genomic DNA, chromosome 6, PAC clone:P0548E04; Oryza sativa Japonica Group genomic DNA, chromosome 1, BAC clone:OJ1008_F01; Oryza sativa Japonica Group genomic DNA, chromosome 1, BAC …	AC118668, AP007231; AP003685; AP004320; AP003537	Sasaki T, Matsumoto T, Yamamoto K, et al. The genome sequence and structure of rice chromosome 1. Nature. 2002;420(6913):312-316. doi:10.1038/nature01184	SL	6h	-	HpaII	band dissappears
2	E32HM1	Zea mays AAA-ATPase At3g28580 (LOC103626381), Sorghum bicolor hypothetical protein	XM_008646782.3 XM_002438893	Zea mays Updated Annotation Release 102.20200423; Paterson, A., Bowers, J., Bruggmann, R. et al. The Sorghum bicolor genome and the diversification of grasses. Nature 457, 551–556 (2009). https://doi.org/10.1038/nature07723	TL	6h	+	MspI	band appears
3	E32HM1	Zea mays AAA-ATPase At3g28580 (LOC103626381), Sorghum bicolor hypothetical protein, mRNA.	XM_008646782.3 XM_002438894	Paterson, A., Bowers, J., Bruggmann, R. et al. The Sorghum bicolor genome and the diversification of grasses. Nature 457, 551–556 (2009). https://doi.org/10.1038/nature07723	SL	6h	-	HpaII	band dissappears
4	E32HM1	Zea mays transgenic clone L2 genomic sequence	HQ233653	unpublished	SL	6h	-	HpaII	band dissappears
5	E32HM1	no hits			SL	7d	-	HpaII	band dissappears
6	E32HM2	Zea mays Outer arm dynein light chain 1 protein (LOC101027210), Zea mays monosaccharide transport protein 1 (MST1), Zea mays clone 1568576 sugar transport protein 1	NM_001279853.1, AY683004.1, EU956633.1	Schnable PS, Ware D, Fulton RS, et al. The B73 maize genome: complexity, diversity, and dynamics [published correction appears in Science. 2012 Aug 31;337(6098):1040]. Science. 2009;326(5956):1112-1115. doi:10.1126/science.117853; Wright DP, Scholes JD, Read DJ, Rolfe SA. European and African maize cultivars differ in their physiological and molecular responses to mycorrhizal infection. New Phyto…	TL	7d	-	HpaII	lower band intensity
7	E32HM2	Zea mays putative MATE efflux family protein (LOC100502404), Oryza sativa Japonica Group Os03g0188000 (Os03g0188000) mRNA, complete cds; Oryza sativa Japonica Group cDNA, clone: J043012N12, full insert sequence; Zea mays full-length cDNA clone ZM_BFb0363O18 mRNA, complete cds; Zea mays full-length cDNA clone ZM_BFc0112F13 mRNA, complete cds	NM_001350726.1 NM_001055749; AK240698; BT088023; BT063842	Schnable PS, Ware D, Fulton RS, et al. The B73 maize genome: complexity, diversity, and dynamics [published correction appears in Science. 2012 Aug 31;337(6098):1040]. Science. 2009;326(5956):1112-1115. doi:10.1126/science.117853; Rice Annotation Project, Tanaka T, Antonio BA, et al. The Rice Annotation Project Database (RAP-DB): 2008 update. Nucleic Acids Res. 2008;36(Database issue):D1028-D1033…	TL	7d	-	HpaII	lower band intensity
8	E32HM2	no hits			SL	7d	-	HpaII	lower band intensity
9	E32HM2	Zea mays uncharacterized LOC103643618 (LOC103643618), Sorghum bicolor hypothetical protein, mRNA.	NM_001301610.1, XM_002464265	Zhang Z, Zhang J, Chen Y, Li R, Wang H, Wei J. Genome-wide analysis and identification of HAK potassium transporter gene family in maize (Zea mays L.). Mol Biol Rep. 2012;39(8):8465-8473. doi:10.1007/s11033-012-1700-2; Paterson, A., Bowers, J., Bruggmann, R. et al. The Sorghum bicolor genome and the diversification of grasses. Nature 457, 551–556 (2009). https://doi.org/10.1038/nature07723	SL	7d	-	HpaII	lower band intensity
10	E32HM1	Zea mays LOC100286263 (pco065540), mRNA; Zea mays clone 896122 elicitor-responsive protein 3 mRNA, complete cds; Zea mays PCO065540 mRNA sequence	NM_001159150; EU976492; AY106647	Schnable PS, Ware D, Fulton RS, et al. The B73 maize genome: complexity, diversity, and dynamics [published correction appears in Science. 2012 Aug 31;337(6098):1040]. Science. 2009;326(5956):1112-1115. doi:10.1126/science.1178534; Alexandrov NN, Brover VV, Freidin S, et al. Insights into corn genes derived from large-scale cDNA sequencing. Plant Mol Biol. 2009;69(1-2):179-194. doi:10.1007/s11103…	TL	7d	-	HpaII	band dissapears
11	E32HM1	Zea mays uncharacterized LOC100381887 (LOC100381887), mRNA.	NM_001174669	Soderlund, C., Descour, A., Kudrna, D., Bomhoff, M., Boyd, L., Currie, J., Angelova, A., Collura, K., Wissotski, M., Ashley, E., Morrow, D., Fernandes, J., Walbot, V., & Yu, Y. (2009). Sequencing, mapping, and analysis of 27,455 maize full-length cDNAs. PLoS genetics, 5(11), e1000740. https://doi.org/10.1371/journal.pgen.1000740	TL	7d	-	HpaII	band dissapears
12	E32HM1	PREDICTED: Zea mays putative magnesium transporter MRS2-D (LOC103641645), transcript variant X2, Sorghum bicolor hypothetical protein, mRNA	XM_023301251.1 XM_002446449	Zea mays Annotation Release 103; Paterson, A., Bowers, J., Bruggmann, R. et al. The Sorghum bicolor genome and the diversification of grasses. Nature 457, 551–556 (2009). https://doi.org/10.1038/nature07723	SL	6h	-	HpaII	band dissapears
13	E32HM1	no hits			SL	7d	-	HpaII	lower band intensity
14	E32HM1	PREDICTED: Zea mays uncharacterized LOC100216892 (LOC100216892), transcript variant X1, mRNA	XM_008649231.3	unpublished	TL	6h	+	MspI	greater band intensity
15	E32HM2	no hits			TL	6h	+	HpaII	greater band intensity
16	E32HM2	Zea mays isolate 478 clone 1 GRMZM2G048821-like gene, partial sequence	JQ886827	Jiao Y, Zhao H, Ren L, et al. Genome-wide genetic changes during modern breeding of maize [published correction appears in Nat Genet. 2014 Sep;46(9):1039-40]. Nat Genet. 2012;44(7):812-815. Published 2012 Jun 3. doi:10.1038/ng.2312	TL	6h	-	HpaII	greater band intensity
17	E32HM2	no hits			TL	6h	-	HpaII	greater band intensity
18	E32HM2	Sorghum bicolor hypothetical protein, mRNA.	XM_002456630	Paterson, A., Bowers, J., Bruggmann, R. et al. The Sorghum bicolor genome and the diversification of grasses. Nature 457, 551–556 (2009). https://doi.org/10.1038/nature07723	SL	6h	+	HpaII	greater band intensity
19	E32HM2	Zea mays rust resistance protein rp3-1 (rp3-1) gene, complete cds; and truncated rust resistance protein rp3-2t (rp3-2) gene, complete sequence; Zea mays putative zinc finger protein (Z438D03.1), unknown Z438D03.5), epsilon-COP (Z438D03.6), putative kinase (Z438D03.7),unknown (Z438D03.25), and C1-B73 (Z438D03.27) genes, complete cds;	AY574035; AY530950	unpublished; Lai, J., Ma, J., Swigonová, Z., Ramakrishna, W., Linton, E., Llaca, V., Tanyolac, B., Park, Y. J., Jeong, O. Y., Bennetzen, J. L., & Messing, J. (2004). Gene loss and movement in the maize genome. Genome research, 14(10A), 1924–1931. https://doi.org/10.1101/gr.2701104	SL	7d	-	HpaII	greater band intensity
20	E32HM2	no hits			SL	7d	+	HpaII	band appears
21	E32HM2	Zea mays 60S ribosomal protein L38-like (LOC103643066), transcript variant 1	NM_001365557.1	Schnable PS, Ware D, Fulton RS, et al. The B73 maize genome: complexity, diversity, and dynamics [published correction appears in Science. 2012 Aug 31;337(6098):1040]. Science. 2009;326(5956):1112-1115. doi:10.1126/science.1178534	SL	7d	-	HpaII	greater band intensity
22	E32HM3	Zea mays full-length cDNA clone ZM_BFb0107G11 mRNA, complete cds; Zea mays full-length cDNA clone ZM_BFb0148P15 mRNA, complete cds	BT084380; BT067011	Soderlund, C., Descour, A., Kudrna, D., Bomhoff, M., Boyd, L., Currie, J., Angelova, A., Collura, K., Wissotski, M., Ashley, E., Morrow, D., Fernandes, J., Walbot, V., & Yu, Y. (2009). Sequencing, mapping, and analysis of 27,455 maize full-length cDNAs. PLoS genetics, 5(11), e1000740. https://doi.org/10.1371/journal.pgen.1000740	TL	6h	+	HpaII	band appears
23	E32HM3	Zea mays BAC clone CH201-216G21 from chromosome 7, complete sequence; Zea mays uncharacterized LOC100501455 (LOC100501455), mRNA	AC229875; NM_001196165	unpublished; Soderlund, C., Descour, A., Kudrna, D., Bomhoff, M., Boyd, L., Currie, J., Angelova, A., Collura, K., Wissotski, M., Ashley, E., Morrow, D., Fernandes, J., Walbot, V., & Yu, Y. (2009). Sequencing, mapping, and analysis of 27,455 maize full-length cDNAs. PLoS genetics, 5(11), e1000740. https://doi.org/10.1371/journal.pgen.1000740	TL	6h	-	HpaII	greater band intensity
24	E32HM3	PREDICTED: Zea mays uncharacterized LOC103630699 (LOC103630699), transcript variant X3, Sorghum bicolor hypothetical protein, mRNA	XM_008651754.2 XM_002440159;	Paterson, A., Bowers, J., Bruggmann, R. et al. The Sorghum bicolor genome and the diversification of grasses. Nature 457, 551–556 (2009). https://doi.org/10.1038/nature07723; Alexandrov NN, Brover VV, Freidin S, et al. Insights into corn genes derived from large-scale cDNA sequencing. Plant Mol Biol. 2009;69(1-2):179-194. doi:10.1007/s11103-008-9415-4	TL	6h	+	HpaII	band appears
25	E32HM3	Zea mays LOC100382109 (IDP85), mRNA; Zea mays CL30167_1 mRNA sequence; Sorghum bicolor hypothetical protein, mRNA	NM_001174870; AY110090; XM_002449764	Schnable PS, Ware D, Fulton RS, et al. The B73 maize genome: complexity, diversity, and dynamics [published correction appears in Science. 2012 Aug 31;337(6098):1040]. Science. 2009;326(5956):1112-1115. doi:10.1126/science.1178534; Paterson, A., Bowers, J., Bruggmann, R. et al. The Sorghum bicolor genome and the diversification of grasses. Nature 457, 551–556 (2009). https://doi.org/10.1038/natur…	TL	6h	+	HpaII	band appears
26	E32HM3	Zea mays LOC100279455 (pco076369b), mRNA; Zea mays PCO076369 mRNA sequence	NM_001152460; AY104399	Schnable PS, Ware D, Fulton RS, et al. The B73 maize genome: complexity, diversity, and dynamics [published correction appears in Science. 2012 Aug 31;337(6098):1040]. Science. 2009;326(5956):1112-1115. doi:10.1126/science.1178534s;Gardiner J, Schroeder S, Polacco ML, et al. Anchoring 9,371 maize expressed sequence tagged unigenes to the bacterial artificial chromosome contig map by two-dimension…	SL	7d	-	MspI	band dissapears
27	E32HM4	no hits			SL	6h	-	HpaII	band dissapears
28	E32HM4	no hits			SL	6h	-	HpaII	band dissapears
29	E32HM4	Panicum virgatum clone PV_ABa103-H05, complete sequence	AC243257	unpublished	SL	6h	-	MspI	lower band intensity
30	E32HM4	PREDICTED: Zea mays CAAT box binding protein 1 (LOC100273424), transcript variant X1, Sorghum bicolor genotype RS585 nuclear factor YB2 (NF-YB2) gene, complete cds	XM_008656354.3 JN600671	Zea mays Updated Annotation Release 102.20200423; unpublished	SL	6h	-	MspI	lower band intensity
31	E33HM1	PREDICTED: Zea mays protein HIRA-like (LOC103649649), transcript variant X1	XM_020550084.1	Zea mays Annotation Release 103; unpublished	TL	7d	-	HpaII	band dissapears
32	E33HM1	Zea mays subsp. parviglumis mitochondrion, complete genome; Zea mays subsp. mays genotype CMS-C mitochondrion, complete genome; Zea mays subsp. mays genotype CMS-T mitochondrion, complete genome; zea mays subsp. mays genotype male-fertile NA mitochondrion, complete genome; Zea mays strain NB mitochondrion, complete genome; Zea mays subsp. mays genotype CMS-S mitochondrion, complete genome; Zea lu…	DQ645539; DQ645536; DQ490953; DQ490952; DQ490951; DQ645537; DQ645538	unpublished; Allen JO, Fauron CM, Minx P, et al. Comparisons among two fertile and three male-sterile mitochondrial genomes of maize. Genetics. 2007;177(2):1173-1192. doi:10.1534/genetics.107.073312; Clifton, S. W., Minx, P., Fauron, C. M., Gibson, M., Allen, J. O., Sun, H., Thompson, M., Barbazuk, W. B., Kanuganti, S., Tayloe, C., Meyer, L., Wilson, R. K., & Newton, K. J. (2004). Sequence and co…	SL	7d	-	HpaII	lower band intensity
33	E33HM1	PREDICTED: Zea mays AAA-ATPase At3g28580 (LOC103626381), Sorghum bicolor hypothetical protein, mRNA	XM_008646782.3 XM_002438893	Zea mays Updated Annotation Release 102.20200423; Paterson, A., Bowers, J., Bruggmann, R. et al. The Sorghum bicolor genome and the diversification of grasses. Nature 457, 551–556 (2009). https://doi.org/10.1038/nature07723	SL	6h	-	HpaII	lower band intensity
34	E33HM1	Sorghum bicolor hypothetical protein, mRNA; Oryza sativa Japonica Group genomic DNA, chromosome 1, BAC	XM_002457937; AP004231 BA000010	Paterson, A., Bowers, J., Bruggmann, R. et al. The Sorghum bicolor genome and the diversification of grasses. Nature 457, 551–556 (2009). https://doi.org/10.1038/nature07723; Sasaki T, Matsumoto T, Yamamoto K, et al. The genome sequence and structure of rice chromosome 1. Nature. 2002;420(6913):312-316. doi:10.1038/nature01184	TL	7d	-	M	band dissapears
35	E33HM1	Zea mays BAC clone CH201-194K18 from chromosome 5, complete	AC216353	unpublished	TL	7d	+	HpaII	greater band intensity
36	E33HM1	no hits			TL	6h	+	HpaII	greater band intensity
37	E33HM1	Oryza sativa chromosome 12, BAC OSJNBa0028H02 of library OSJNBa from chromosome 12 of cultivar Nipponbare of ssp. Japonica of Oryza sativa (rice), complete sequence	AL831808	unpublished	TL	7d	-	HpaII	band dissapears
38	E33HM1	Zea mays CL16923_1 mRNA sequence; Zea mays clone 242852 hypothetical protein mRNA, complete cds; Zea mays clone 18790 mRNA sequence	AY110825; EU962454; DQ245654	Gardiner J, Schroeder S, Polacco ML, et al. Anchoring 9,371 maize expressed sequence tagged unigenes to the bacterial artificial chromosome contig map by two-dimensional overgo hybridization. Plant Physiol. 2004;134(4):1317-1326. doi:10.1104/pp.103.034538; Alexandrov NN, Brover VV, Freidin S, et al. Insights into corn genes derived from large-scale cDNA sequencing. Plant Mol Biol. 2009;69(1-2):17…	TL	7d	-	HpaII	band dissapears
39	E33HM2	Zea mays uncharacterized LOC103643618 (LOC103643618),Sorghum bicolor hypothetical protein, mRNA	NM_001301610.1 XM_002464265	Zhang Z, Zhang J, Chen Y, Li R, Wang H, Wei J. Genome-wide analysis and identification of HAK potassium transporter gene family in maize (Zea mays L.). Mol Biol Rep. 2012;39(8):8465-8473. doi:10.1007/s11033-012-1700-2; Paterson, A., Bowers, J., Bruggmann, R. et al. The Sorghum bicolor genome and the diversification of grasses. Nature 457, 551–556 (2009). https://doi.org/10.1038/nature07723	TL	6h	-	HpaII	band dissapears
40	E33HM2	Zea mays unknown (Z576C20.2), putative heme oxygenase 1 (Z576C20.3), anthocyanin biosynthesis regulatory protein Pl1_B73 (Z576C20.4), putative growth-regulating factor 1 (Z576C20.6), and putative aminoalcoholphosphotransferase (Z576C20.14) genes, complete cds; and putative receptor protein kinase (Z576C20.21) gene, partial cds; Zea mays resistance to phytophthora 1 (LOC100501929), mRNA; Zea mays …	AY530952.1, NM_001196567.2, AY530950.1	Swigonová Z, Lai J, Ma J, et al. Close split of sorghum and maize genome progenitors. Genome Res. 2004;14(10A):1916-1923. doi:10.1101/gr.2332504; Soderlund, C., Descour, A., Kudrna, D., Bomhoff, M., Boyd, L., Currie, J., Angelova, A., Collura, K., Wissotski, M., Ashley, E., Morrow, D., Fernandes, J., Walbot, V., & Yu, Y. (2009). Sequencing, mapping, and analysis of 27,455 maize full-length cDNAs.…	TL	6h	-	HpaII	band dissapears
41	E33HM2	Zea mays cultivar RP4Htn1 hypothetical proteins, DUF630 domain protein, putative zinc finger protein, esterase/lipase/thioesterase, wall-associated receptor-like kinase 2 (WAK-RLK2), wall-associated receptor-like protein (WAK-RLP1), wall-associated receptor-like kinase 1 (WAK-RLK1), putative reticulon protein, cytidylyltransferase domain protein, and hypothetical proteins genes, complete cds; Sor…	KR014666.1, XM_002458314	Hurni S, Scheuermann D, Krattinger SG, et al. The maize disease resistance gene Htn1 against northern corn leaf blight encodes a wall-associated receptor-like kinase. Proc Natl Acad Sci U S A. 2015;112(28):8780-8785. doi:10.1073/pnas.1502522112; Paterson, A., Bowers, J., Bruggmann, R. et al. The Sorghum bicolor genome and the diversification of grasses. Nature 457, 551–556 (2009). https://doi.org…	SL	7d	-	HpaII	lower band intensity
42	E33HM2	no hits			SL	6h	-	HpaII	band dissapears
43	E33HM2	no hits			TL	7d	-	HpaII	lower band intensity
44	E33HM2	no hits			TL	6h	-	HpaII	greater band intensity
45	E33HM2	PREDICTED: Zea mays WAT1-related protein (LOC100272817), transcript variant X3	XM_008656319.3	Zea mays Annotation Release 103	TL	6h	-	HpaII	lower band intensity
46	E33HM2	no hits			SL	6h	-	HpaII	lower band intensity
47	E33HM2	PREDICTED: Zea mays WAT1-related protein (LOC100272817), transcript variant X3	XM_008656319.3	Zea mays Annotation Release 103	SL	7d	-	HpaII	lower band intensity
48	E33HM2	no hits			SL	7d	+	HpaII	band appears
49	E33HM2	Zea mays uncharacterized LOC103643618 (LOC103643618), Sorghum bicolor hypothetical protein, mRNA	NM_001301610.1 XM_002464265	Zhang Z, Zhang J, Chen Y, Li R, Wang H, Wei J. Genome-wide analysis and identification of HAK potassium transporter gene family in maize (Zea mays L.). Mol Biol Rep. 2012;39(8):8465-8473. doi:10.1007/s11033-012-1700-2; unpublished	SL	7d	+	MspI	band appears
50	E33HM2	PREDICTED: Zea mays Nuclear protein (LOC103651203)	XM_008676824.3	Zea mays Updated Annotation Release 102.20200423	TL	7d	+	MspI	greater band intensity
51	E33HM1	Sorghum bicolor hypothetical protein, mRNA; Zea mays putative DUF231 domain containing family protein; PREDICTED: Zea mays protein trichome birefringence-like 28 (LOC103640532)	XM_002442395; NM_001175075; XM_008663474.3	Paterson, A., Bowers, J., Bruggmann, R. et al. The Sorghum bicolor genome and the diversification of grasses. Nature 457, 551–556 (2009). https://doi.org/10.1038/nature07723; Zea mays Updated Annotation Release 102.20200423	SL	7d	-	HpaII	greater band intensity
52	E33HM2	no hits			SL	6h	-	MspI	band dissapears
53	E33HM2	no hits			SL	6h	-	MspI	band dissapears
54	E33HM4	Zea mays clone BACs ZMMBBb0345O22, ZMMBBc0294D02, ZMMBBb0103L15, ZMMBBb0622H01, and ZMMBBb0335C07, complete sequence	EF517600.2		TL	7d	-	HpaII	band dissapears
55	E33HM3	Zea mays kinesin light chain (LOC100280937), mRNA; Zea mays Tetratricopeptide repeat (TPR)-like superfamily protein (LOC100191930)	NM_001153857; NM_001137354.1	Alexandrov NN, Brover VV, Freidin S, et al. Insights into corn genes derived from large-scale cDNA sequencing. Plant Mol Biol. 2009;69(1-2):179-194. doi:10.1007/s11103-008-9415-4; The B73 maize genome: complexity, diversity, and dynamics; Schnable PS, Ware D, Fulton RS, et al. The B73 maize genome: complexity, diversity, and dynamics [published correction appears in Science. 2012 Aug 31;337(6098)…	SL	7d	-	MspI	band dissapears
56	E33HM3	Zea mays kinesin light chain (LOC100280937), mRNA; Zea mays Tetratricopeptide repeat (TPR)-like superfamily protein (LOC100191930)	NM_001153857; NM_001137354.1	Alexandrov NN, Brover VV, Freidin S, et al. Insights into corn genes derived from large-scale cDNA sequencing. Plant Mol Biol. 2009;69(1-2):179-194. doi:10.1007/s11103-008-9415-4; The B73 maize genome: complexity, diversity, and dynamics; Schnable PS, Ware D, Fulton RS, et al. The B73 maize genome: complexity, diversity, and dynamics [published correction appears in Science. 2012 Aug 31;337(6098)…	SL	7d	-	HpaII	band appears
57	E33HM4	Zea mays uncharacterized LOC100277551 (LOC100277551)	NM_001151078.1	Schnable PS, Ware D, Fulton RS, et al. The B73 maize genome: complexity, diversity, and dynamics [published correction appears in Science. 2012 Aug 31;337(6098):1040]. Science. 2009;326(5956):1112-1115. doi:10.1126/science.1178534	TL	7d	+	HpaII	greater band intensity
58	E33HM4	Zea mays transgenic clone L2 genomic sequence	HQ233653	Unpublished	SL	6h	+	HpaII	greater band intensity
59	E33HM4	PREDICTED: Zea mays uncharacterized LOC100191866 (LOC100191866), transcript variant X1	XM_008668848.3	Zea mays Updated Annotation Release 102.20200423	SL	6h	+	HpaII	greater band intensity
60	E33HM4	no hits			SL	7d	+	HpaII	band appears
61	E33HM4	no hits			SL	7d	+	HpaII	band appears
62	E33HM4	PREDICTED: Zea mays serine/threonine-protein kinase ATG1c (LOC103634282), transcript variant X3	XM_008655849.3	Zea mays Updated Annotation Release 102.20200423	SL	7d	+	HpaII	band appears
63	E36HM1	no hits			TL	6h	+	HpaII	greater band intensity
64	E36HM1	PREDICTED: Zea mays uncharacterized LOC103650312 (LOC103650312), transcript variant X2; Zea mays isolate TCONS_00018530 drought responsive lncRNA,	XR_002750294.1 KJ731945.1	Zea mays Updated Annotation Release 102.20200423; Zhang W, Han Z, Guo Q, et al. Identification of maize long non-coding RNAs responsive to drought stress. PLoS One. 2014;9(6):e98958. Published 2014 Jun 3. doi:10.1371/journal.pone.0098958	SL	6h	+	HpaII	band appears
65	E36HM1	PREDICTED: Zea mays serine/threonine-protein kinase GRIK1 (LOC103646148), transcript variant X7	XM_020548220.2	Zea mays Updated Annotation Release 102.20200423	SL	6h	+	MspI	greater band intensity
66	E36HM1	no hitss			TL	6h	-	MspI	lower band intensity
67	E36HM1	Zea mays BAC clone CH201-325C16 from chromosome 5, complete sequence	AC191094	Unpublished	TL	7d	+	HpaII	greater band intensity
68	E33HM1	PREDICTED: Zea mays AAA-ATPase At3g28580 (LOC103626381)	XM_008646782.3	Zea mays Updated Annotation Release 102.20200423	TL	7d	+	MspI	greater band intensity
69	E33HM1	Zea mays subsp. parviglumis mitochondrion, complete genome	DQ645539	Unpublished	TL	7d	+	MspI	greater band intensity
70	E36HM2	Zea mays 26S ribosomal RNA gene (LOC100275739), ribosomal RNA; Zea mays 25S rRNA gene and transposon-like sequence	NR_028022; AJ309824.2	Zimmer EA, Jupe ER, Walbot V. Ribosomal gene structure, variation and inheritance in maize and its ancestors. Genetics. 1988;120(4):1125-1136.; Unpublished;	SL	6h	+	HpaII	greater band intensity
71	E36HM2	Zea mays 26S ribosomal RNA gene (LOC100275739), ribosomal RNA; Zea mays 25S rRNA gene and transposon-like sequence	NR_028022; AJ309824.2	Zimmer EA, Jupe ER, Walbot V. Ribosomal gene structure, variation and inheritance in maize and its ancestors. Genetics. 1988;120(4):1125-1136.; Unpublished;	SL	6h	+	HpaII	greater band intensity
72	E36HM2	Zea mays kinesin light chain (LOC100280937), mRNA	NM_001153857	Alexandrov NN, Brover VV, Freidin S, et al. Insights into corn genes derived from large-scale cDNA sequencing. Plant Mol Biol. 2009;69(1-2):179-194. doi:10.1007/s11103-008-9415-4	SL	6h	-	HpaII	band dissapears
73	E36HM2	Zea mays cultivar PH6WC potassium high-affinity transporter mRNA, complete cds	HQ440209	Unpublished	TL	7d	-	MspI	lower band intensity
74	E36HM2	Zea mays cultivar PH6WC potassium high-affinity transporter mRNA, complete cds	HQ440210	Unpublished	SL	7d	-	MspI	band dissapears
75	E36HM3	Zea mays transgenic clone L2 genomic sequence	HQ233653	Unpublished	T	7d	-	HpaII	lower band intensity
76	E36HM3	no hits			SL	7d	+	HpaII	band appears
77	E36HM3	Contiguous genomic DNA sequence comprising the 19-kDa-zein gene family from Zea mays, complete sequence; Zea mays BAC clone ZMMBBb-225M3 from chromosome 5, complete sequence	AF546188; AC191410	Unpublished	SL	7d	-	HpaII	lower band intensity
78	E36HM3	Mutant Zea mays clone pGR25C22 disrupted DOF1 (Dof1) gene, promoter region and complete cds	DQ490965	Unpublished	SL	6h	-	HpaII	lower band intensity
79	E36HM4	PREDICTED: Zea mays serine/threonine-protein kinase GRIK1 (LOC103646148), transcript variant X7	XM_020548220.2	Zea mays Updated Annotation Release 102.20200423	TL	7d	-	HpaII	band dissapears
80	E36HM4	Zea mays RNA polymerase II largest subunit (RPB1) gene, partial cds	AY437922	Thesis (2000) University of Ottawa	SL	6h	-	HpaII	band dissapears
81	E36HM4	Zea mays clone ZMMBBb-125O19, complete sequence; Zea mays 25S rRNA gene and transposon-like sequence	AC165173;AJ309824 AJ004810	Unpublished	SL	6h	-	HpaII	band dissapears
82	E36HM4	PREDICTED: Zea mays uncharacterized LOC100194342 (LOC100194342), transcript variant X4	XR_564909.3	Zea mays Updated Annotation Release 102.20200423	SL	6h	-	HpaII	band dissapears
83	E36HM4	Zea mays subsp. mays cultivar Dan599 gamma-tocopherol methyltransferase gene, complete cds	JQ246146	Unpublished	SL	6h	-	HpaII	lower band intensity
84	E36HM4	Zea mays clone 1548279 salt tolerance-like protein mRNA, complete cds; Zea mays LOC100193329 (umc2762), mRNA	EU955839; NM_001138465	Alexandrov NN, Brover VV, Freidin S, et al. Insights into corn genes derived from large-scale cDNA sequencing. Plant Mol Biol. 2009;69(1-2):179-194. doi:10.1007/s11103-008-9415-4; Sequencing, mapping, and analysis of 27,455 maize full-length cDNAs	SL	6h	-	HpaII	lower band intensity
85	E36HM4	Zea mays activator of 90 kDa heat shock protein ATPase (LOC100285418), mRNA	NM_001158561.1	Genome Res. 14 (10A), 1932-1937 (2004); Soderlund, C., Descour, A., Kudrna, D., Bomhoff, M., Boyd, L., Currie, J., Angelova, A., Collura, K., Wissotski, M., Ashley, E., Morrow, D., Fernandes, J., Walbot, V., & Yu, Y. (2009). Sequencing, mapping, and analysis of 27,455 maize full-length cDNAs. PLoS genetics, 5(11), e1000740. https://doi.org/10.1371/journal.pgen.1000740	SL	6h	-	HpaII	lower band intensity
86	E36HM4	Zea mays subsp. mays cultivar Dan599 gamma-tocopherol methyltransferase gene, complete cds	JQ246146	Unpublished	SL	7d	-	HpaII	lower band intensity
87	E36HM4	Zea mays subsp. mays cultivar Dan599 gamma-tocopherol methyltransferase gene, complete cds	JQ246146	Unpublished	SL	6h	+	HpaII	greater band intensity
88	E36HM4	Zea mays subsp. mays cultivar Dan599 gamma-tocopherol methyltransferase gene, complete cds	JQ246146	Unpublished	SL	7d	+	HpaII	lower band intensity
89	E36HM4	Zea mays subsp. mays cultivar Dan599 gamma-tocopherol methyltransferase gene, complete cds	JQ246146	Unpublished	SL	7d	+	HpaII	lower band intensity
90	E36HM4	Zea mays BAC clone CH201-256G11 from chromosome 5, complete sequence; Zea mays putative zinc finger protein (Z438D03.1), unknown (Z438D03.5), epsilon-COP (Z438D03.6), putative kinase (Z438D03.7), unknown (Z438D03.25), and C1-B73 (Z438D03.27) genes, complete cds; Zea mays m19 gene for putative MADS-domain transcription factor, allele ZMM19_T232, exons 1-8, cultivar T232	AC217667; AY530950; AJ850298	Unpublished	SL	6h	-	MspI	band dissapears
91	E36HM4	Zea mays Mu transposon insertion mu1021717 flanking sequence	HQ134746	Unpublished	SL	7d	-	HpaII	lower band intensity
92	E36HM4	Zea mays transgenic clone L2 genomic sequence	HQ233653	Unpublished	TL	6h	+	MspI	greater band intensity
93	E37HM1	Zea mays isolate 8112 clone 1 GRMZM2G102167-like gene, partial sequence	JQ887616	Unpublished	SL	7d	+	MspI	lower band intensity
94	E37HM1	no hits			TL	7d	+	HpaII	greater band intensity
95	E37HM1	Zea mays copia retrotransposon opie1, gypsy retrotransposon grande1, xilon1 retrotransposon, helitron B73_14578, gypsy retrotransposon huck1 and ruda retrotransposon, complete sequence	DQ002407	Brunner S, Pea G, Rafalski A. Origins, genetic organization and transcription of a family of non-autonomous helitron elements in maize. Plant J. 2005;43(6):799-810. doi:10.1111/j.1365-313X.2005.02497.x	TL	7d	-	HpaII	band dissapears
96	E37HM1	PREDICTED: Zea mays uncharacterized LOC100193711 (LOC100193711), transcript variant X1	XM_008673933.3	Zea mays Updated Annotation Release 102.20200423	SL	6h	+	HpaII	band appears
97	E36HM5	Zea mays putative pol protein gene, partial cds; and putative gag-pol precursor -orf2, putative Fourf gag/pol protein, putative NADP-dependent malic enzyme, putative argonaute protein, putative pinhead protein, putative pol protein, putative gag protein, putative TNP2, r1-B73 proteins, putative genetic modifier, putative S-receptor kinase, putative aldose reductase-related protein, putative gluta…	AF466202.2	Swigonová Z, Lai J, Ma J, et al. Close split of sorghum and maize genome progenitors. Genome Res. 2004;14(10A):1916-1923. doi:10.1101/gr.2332504	TL	7d	-	HpaII	lower band intensity
98	E36HM5	no hits			TL	7d	-	HpaII	lower band intensity
99	E36HM5	Zea mays putative inactive poly [ADP-ribose] polymerase SRO1 (LOC100279545)	NM_001152542.1	Soderlund, C., Descour, A., Kudrna, D., Bomhoff, M., Boyd, L., Currie, J., Angelova, A., Collura, K., Wissotski, M., Ashley, E., Morrow, D., Fernandes, J., Walbot, V., & Yu, Y. (2009). Sequencing, mapping, and analysis of 27,455 maize full-length cDNAs. PLoS genetics, 5(11), e1000740. https://doi.org/10.1371/journal.pgen.1000740	TL	7d	-	HpaII	band dissapears
100	E36HM5	no hits			SL	7d	-	HpaII	lower band intensity
101	E36HM5	Zea mays subsp. mays genotype CMS-S mitochondrion, complete genome	DQ490951	Allen JO, Fauron CM, Minx P, et al. Comparisons among two fertile and three male-sterile mitochondrial genomes of maize. Genetics. 2007;177(2):1173-1192. doi:10.1534/genetics.107.073312	SL	7d	-	HpaII	lower band intensity
102	E36HM5	no hits			SL	6h	-	HpaII	lower band intensity
103	E36HM5	PREDICTED: Zea mays NAD(P)H-quinone oxidoreductase subunit 2 B, chloroplastic (LOC109943316)	XM_020546264.2	Zea mays Updated Annotation Release 102.20200423	SL	6h	-	HpaII	band dissapears
104	E36HM5	Zea mays cultivar inbred line B73 teosinte glume architecture 1 (tga1) gene, complete cds	AY883559	Wang H, Nussbaum-Wagler T, Li B, et al. The origin of the naked grains of maize. Nature. 2005;436(7051):714-719. doi:10.1038/nature03863	SL	6h	-	HpaII	band dissapears
105	E36HM5	Zea mays transgenic clone L2 genomic sequence	HQ233653	Unpublished	SL	6h	-	HpaII	band dissapears
106	E36HM5	Zea mays cultivar inbred line B73 teosinte glume architecture 1(tga1) gene, complete cds	AY883559	Wang H, Nussbaum-Wagler T, Li B, et al. The origin of the naked grains of maize. Nature. 2005;436(7051):714-719. doi:10.1038/nature03863	TL	6h	+	MspI	greater band intensity
107	E36HM5	no hits			SL	6h	-	MspI	lower band intensity
108	E36HM5	Zea mays transgenic clone L2 genomic sequence	HQ233653	Unpublished	SL	6h	-	MspI	lower band intensity
109	E36HM5	Zea mays cultivar inbred line B73 teosinte glume architecture 1 (tga1) gene, complete cds	AY883559	Wang H, Nussbaum-Wagler T, Li B, et al. The origin of the naked grains of maize. Nature. 2005;436(7051):714-719. doi:10.1038/nature03863	SL	6h	-	MspI	lower band intensity
110	E36HM5	Zea mays copia retrotransposon opie1, gypsy retrotransposon grande1, xilon1 retrotransposon, helitron B73_14578, gypsy retrotransposon huck1 and ruda retrotransposon, complete sequence	DQ002407	Brunner S, Pea G, Rafalski A. Origins, genetic organization and transcription of a family of non-autonomous helitron elements in maize. Plant J. 2005;43(6):799-810. doi:10.1111/j.1365-313X.2005.02497.x	SL	6h	-	MspI	lower band intensity
111	E37HM4	Zea mays cultivar TZI8 transposon helitron Hel1-333 pseudogene; Zea mays cultivar CI 31 A UDP-glucosyltransferase BX9 (Bx9) gene,	KF294021.1, AF331855.1	Lynch BT, Patrick TL, Moreno JJ, et al. Differential pre-mRNA Splicing Alters the Transcript Diversity of Helitrons Between the Maize Inbred Lines. G3 (Bethesda). 2015;5(8):1703-1711. Published 2015 Jun 12. doi:10.1534/g3.115.018630; von Rad U, Hüttl R, Lottspeich F, Gierl A, Frey M. Two glucosyltransferases are involved in detoxification of benzoxazinoids in maize. Plant J. 2001;28(6):633-642. d…	TL	7d	-	HpaII	band dissapears
112	E37HM4	Zea mays uncharacterized LOC100279583 (LOC100279583)	NM_001152580.2	Soderlund C, Descour A, Kudrna D, et al. Sequencing, mapping, and analysis of 27,455 maize full-length cDNAs. PLoS Genet. 2009;5(11):e1000740. doi:10.1371/journal.pgen.1000740	TL	6h	+	HpaII	greater band intensity
113	E37HM4	PREDICTED: Zea mays NAD(P)H-quinone oxidoreductase subunit 2 B, chloroplastic (LOC109943316)	XM_020546264.2	Zea mays Updated Annotation Release 102.20200423	SL	6h	-	HpaII	band dissapears
114	E37HM5	Zea mays transgenic clone L2 genomic sequence	HQ233653	Unpublished	TL	7d	-	HpaII	lower band intensity
115	E37HM5	PREDICTED: Zea mays uncharacterized LOC100284816 (LOC100284816), transcript variant X2, Zea mays clone 305050 carboxylic ester hydrolase mRNA,	XR_002269435.2, EU967641.1	Zea mays Updated Annotation Release 102.20200423;Alexandrov NN, Brover VV, Freidin S, et al. Insights into corn genes derived from large-scale cDNA sequencing. Plant Mol Biol. 2009;69(1-2):179-194. doi:10.1007/s11103-008-9415-4	TL	6h	+	HpaII	greater band intensity
116	E40HM2	no hits			TL	6h	-	HpaII	lower band intensity
117	E40HM1	Zea mays BAC clone CH201-459P15 from chromosome 5, complete sequence	AC216070	Unpublished	SL	6h	+	HpaII	band dissapears
118	E37HM1	Zea mays uncharacterized LOC100280340 (LOC100280340), Zea mays clone pUT6179 bHLH transcription factor (bHLH105) mRNA	NM_001153266.1 KJ728035.1	Soderlund C, Descour A, Kudrna D, et al. Sequencing, mapping, and analysis of 27,455 maize full-length cDNAs. PLoS Genet. 2009;5(11):e1000740. doi:10.1371/journal.pgen.1000740; Unpublished	TL	7d	+	HpaII	greater band intensity
119	E37HM1	no hits			TL	7d	+	HpaII	greater band intensity
120	E37HM1	no hits			TL	7d	-	HpaII	band dissapears
121	E37HM1	PREDICTED: Zea mays uncharacterized LOC100382613 (LOC100382613), transcript variant X1	NM_001153266.1	Soderlund C, Descour A, Kudrna D, et al. Sequencing, mapping, and analysis of 27,455 maize full-length cDNAs. PLoS Genet. 2009;5(11):e1000740. doi:10.1371/journal.pgen.1000740	TL	6h	+	MspI	greater band intensity
122	E37HM2	Zea mays arsenite transport subunit B (LOC100281732), mRNA	NM_001154652	Schnable PS, Ware D, Fulton RS, et al. The B73 maize genome: complexity, diversity, and dynamics [published correction appears in Science. 2012 Aug 31;337(6098):1040]. Science. 2009;326(5956):1112-1115. doi:10.1126/science.1178534	TL	7d	-	HpaII	band dissapears
123	E37HM2	Zea mays BAC clone CH201-427P14 from chromosome 5, complete sequence	AC204225	Unpublished	SL	6h	-	HpaII	lower band intensity
124	E37HM2	Zea mays cultivar PH6WC potassium high-affinity transporter mRNA,complete cds	HQ440209	Unpublished	TL	6h	-	MspI	lower band intensity
125	E37HM2	Zea mays arsenite transport subunit B (LOC100281732), mRNA	NM_001154652	Schnable PS, Ware D, Fulton RS, et al. The B73 maize genome: complexity, diversity, and dynamics [published correction appears in Science. 2012 Aug 31;337(6098):1040]. Science. 2009;326(5956):1112-1115. doi:10.1126/science.1178534	TL	7d	+	MspI	greater band intensity
126	E37HM2	Zea mays pyruvate decarboxylase 3 (LOC541919), mRNA	NM_001111582.2	Unpublished	TL	7d	+	MspI	greater band intensity
127	E37HM2	Zea mays nuclear protein (LOC100285654), mRNA	NM_001158545	Alexandrov NN, Brover VV, Freidin S, et al. Insights into corn genes derived from large-scale cDNA sequencing. Plant Mol Biol. 2009;69(1-2):179-194. doi:10.1007/s11103-008-9415-4	TL	7d	+	MspI	band appears
128	E37HM3	Zea mays ZCN2 (ZCN2) gene, complete cds	EU241893	Unpublished	TL	7d	-	HpaII	lower band intensity
129	E37HM3	Zea mays clone C24 chromosome 4 centromeric region	AF334175	Page, B. T., Wanous, M. K., & Birchler, J. A. (2001). Characterization of a maize chromosome 4 centromeric sequence: evidence for an evolutionary relationship with the B chromosome centromere. Genetics, 159(1), 291–302.	TL	7d	-	HpaII	lower band intensity
130	E37HM3	Zea mays clone 298706 ubiquitin ligase SINAT3 mRNA, complete cds	EU966994	Unpublished	SL	6h	+	HpaII	greater band intensity
131	E37HM3	Zea mays benzoate carboxyl methyltransferase (LOC100281293), mRNA.	NM_001154211	Köllner TG, Lenk C, Zhao N, et al. Herbivore-induced SABATH methyltransferases of maize that methylate anthranilic acid using s-adenosyl-L-methionine. Plant Physiol. 2010;153(4):1795-1807. doi:10.1104/pp.110.158360	SL	6h	-	HpaII	band dissapears
132	E37HM3	Zea mays clone C24 chromosome 4 centromeric region	AF334175	Page, B. T., Wanous, M. K., & Birchler, J. A. (2001). Characterization of a maize chromosome 4 centromeric sequence: evidence for an evolutionary relationship with the B chromosome centromere. Genetics, 159(1), 291–302.	SL	6h	-	HpaII	band dissapears
133	E37HM3	no hits			SL	6h	-	HpaII	band dissapears
134	E40HM2	no hits			SL	6h	-	MspI	band dissapears
135	E40HM2	Zea mays arsenite transport subunit B (LOC100281732), mRNA	NM_001154652	Schnable PS, Ware D, Fulton RS, et al. The B73 maize genome: complexity, diversity, and dynamics [published correction appears in Science. 2012 Aug 31;337(6098):1040]. Science. 2009;326(5956):1112-1115. doi:10.1126/science.1178534	TL	7d	+	HpaII	band appears
136	E40HM2	no hits			SL	6h	-	HpaII	band dissapears
137	E40HM2	Zea mays arsenite transport subunit B (LOC100281732), mRNA	NM_001154652	Schnable PS, Ware D, Fulton RS, et al. The B73 maize genome: complexity, diversity, and dynamics [published correction appears in Science. 2012 Aug 31;337(6098):1040]. Science. 2009;326(5956):1112-1115. doi:10.1126/science.1178534	SL	7d	+	HpaII	greater band intensity
138	E40HM2	Zea mays transgenic clone L2 genomic sequence	HQ233653	Unpublished	SL	7d	+	HpaII	greater band intensity
139	E40HM2	Zea mays transgenic clone L2 genomic sequence	HQ233653	Unpublished	SL	6h	+	HpaII	band appears
140	E40HM2	Zea mays 26S ribosomal RNA gene (LOC100275739), ribosomal RNA	NR_028022	Messing J, Carlson J, Hagen G, Rubenstein I, Oleson A. Cloning and sequencing of the ribosomal RNA genes in maize: the 17S region. DNA. 1984;3(1):31-40. doi:10.1089/dna.1.1984.3.31	TL	7d	-	MspI	lower band intensity
141	E40HM3	no hits			SL	0	+	HpaII	greater band intensity
142	E40HM3	PREDICTED: Zea mays uncharacterized LOC103651009 (LOC103651009), transcript variant X2, ncRNA	XR_002268158.1	Swigonová, Z., Lai, J., Ma, J., Ramakrishna, W., Llaca, V., Bennetzen, J. L., & Messing, J. (2004). Close split of sorghum and maize genome progenitors. Genome research, 14(10A), 1916–1923. https://doi.org/10.1101/gr.2332504	SL	6h	+	HpaII	greater band intensity
143	E40HM3	Zea mays cultivar RP4Htn1 hypothetical proteins, DUF630 domain protein, putative zinc finger protein, esterase/lipase/thioesterase, wall-associated receptor-like kinase 2 (WAK-RLK2), wall-associated receptor-like protein (WAK-RLP1), wall-associated receptor-like kinase 1 (WAK-RLK1), putative reticulon protein, cytidylyltransferase domain protein, and hypothetical proteins genes, complete cds	KR014666.1	Hurni S, Scheuermann D, Krattinger SG, et al. The maize disease resistance gene Htn1 against northern corn leaf blight encodes a wall-associated receptor-like kinase. Proc Natl Acad Sci U S A. 2015;112(28):8780-8785. doi:10.1073/pnas.1502522112	TL	6h	+	HpaII	band appears
144	E40HM3	Zea mays BAC clone CH201-122P19 from chromosome 7, complete sequence	AC230040	Unpublished	SL	6h	+	MspI	band appears
145	E40HM3	Zea mays clone pBS-2 LL repeat sequence	EF468511	Lo, K., Peng, S., Chen, L. et al. Tandem organization of StarkB element (22.8 kb) in the maize B chromosome. Mol Genet Genomics 282, 131–139 (2009). https://doi.org/10.1007/s00438-009-0452-8	SL	6h	-	MspI	band dissapears
146	E40HM3	PREDICTED: Zea mays uncharacterized LOC111590314 (LOC111590314), ncRNA	XR_002749430.2	Zea mays Annotation Release 103	SL	6h	-	MspI	band dissapears
147	E40HM3	no hitss			SL	6h	-	HpaII	lower band intensity
148	E40HM3	PREDICTED: Zea mays uncharacterized LOC111590314 (LOC111590314), ncRNA	XR_002749430.2	Zea mays Annotation Release 103	SL	6h	-	HpaII	lower band intensity
149	E40HM4	Zea mays Putative peptidyl-prolyl cis-trans isomerase and WD40 repeat domain family protein (LOC100383118), mRNA	NM_001175785.1	Soderlund, C., Descour, A., Kudrna, D., Bomhoff, M., Boyd, L., Currie, J., Angelova, A., Collura, K., Wissotski, M., Ashley, E., Morrow, D., Fernandes, J., Walbot, V., & Yu, Y. (2009). Sequencing, mapping, and analysis of 27,455 maize full-length cDNAs. PLoS genetics, 5(11), e1000740. https://doi.org/10.1371/journal.pgen.1000740	TL	7d	-	HpaII	lower band intensity
150	E40HM1	no hits			TL	6h	-	HpaII	lower band intensity
151	E40HM1	Zea mays cultivar RP4Htn1 hypothetical proteins, DUF630 domain protein, putative zinc finger protein, esterase/lipase/thioesterase, wall-associated receptor-like kinase 2 (WAK-RLK2), wall-associated receptor-like protein (WAK-RLP1), wall-associated receptor-like kinase 1 (WAK-RLK1), putative reticulon protein, cytidylyltransferase domain protein, and hypothetical proteins genes, complete cds	KR014666.1	Hurni S, Scheuermann D, Krattinger SG, et al. The maize disease resistance gene Htn1 against northern corn leaf blight encodes a wall-associated receptor-like kinase. Proc Natl Acad Sci U S A. 2015;112(28):8780-8785. doi:10.1073/pnas.1502522112	TL	7d	-	HpaII	lower band intensity
152	E40HM1				SL	6h	-	HpaII	band dissapears
153	E40HM1	Zea mays cultivar RP4Htn1 hypothetical proteins, DUF630 domain protein, putative zinc finger protein, esterase/lipase/thioesterase, wall-associated receptor-like kinase 2 (WAK-RLK2), wall-associated receptor-like protein (WAK-RLP1), wall-associated receptor-like kinase 1 (WAK-RLK1), putative reticulon protein, cytidylyltransferase domain protein, and hypothetical proteins genes, complete cds	KR014666.1	Hurni S, Scheuermann D, Krattinger SG, et al. The maize disease resistance gene Htn1 against northern corn leaf blight encodes a wall-associated receptor-like kinase. Proc Natl Acad Sci U S A. 2015;112(28):8780-8785. doi:10.1073/pnas.1502522112	SL	7d	-	HpaII	lower band intensity
154	E40HM1	Zea mays transgenic clone L2 genomic sequence	HQ233653	Unpublished	SL	7d	-	MspI	lower band intensity
155	E40HM2	no hits			TL	6h	-	MspI	lower band intensity
156	E40HM5	no hits			SL	6h	-	MspI	lower band intensity
157	E40HM5	Zea mays uncharacterized LOC100383797 (LOC100383797)	NM_001368210.1	Emrich SJ, Barbazuk WB, Li L, Schnable PS. Gene discovery and annotation using LCM-454 transcriptome sequencing. Genome Res. 2007;17(1):69-73. doi:10.1101/gr.5145806	SL	6h	-	MspI	lower band intensity
158	E40HM5	PREDICTED: Zea mays uncharacterized LOC109945267 (LOC109945267)	XM_035966263.1	Zea mays Annotation Release 103	SL	6h	-	MspI	lower band intensity
159	E41HM1	Zea mays methyltransferase (LOC100383151)	NM_001175816.1	Schnable PS, Ware D, Fulton RS, et al. The B73 maize genome: complexity, diversity, and dynamics [published correction appears in Science. 2012 Aug 31;337(6098):1040]. Science. 2009;326(5956):1112-1115. doi:10.1126/science.1178534	TL	6h	-	HpaII	lower band intensity
160	E41HM1	Zea mays clone 1684888 hypothetical protein mRNA, complete cds	EU958313	Alexandrov NN, Brover VV, Freidin S, et al. Insights into corn genes derived from large-scale cDNA sequencing. Plant Mol Biol. 2009;69(1-2):179-194. doi:10.1007/s11103-008-9415-4	TL	6h	-	HpaII	greater band intensity
161	E41HM1	Zea mays uncharacterized LOC100382723 (LOC100382723), mRNA	NM_001175443	Sequencing, mapping, and analysis of 27,455 maize full-length cDNAsSoderlund, C., Descour, A., Kudrna, D., Bomhoff, M., Boyd, L., Currie, J., Angelova, A., Collura, K., Wissotski, M., Ashley, E., Morrow, D., Fernandes, J., Walbot, V., & Yu, Y. (2009). Sequencing, mapping, and analysis of 27,455 maize full-length cDNAs. PLoS genetics, 5(11), e1000740. https://doi.org/10.1371/journal.pgen.1000740	TL	7d	+	HpaII	greater band intensity					Supplementary File caption: The results of bioinformatic analyses of DNA sequences showing differential methylation pattern under herbicide stress conditions in two maize lines with contrasting herbicide susceptibility.
162	E41HM1	Zea mays uncharacterized LOC100382723 (LOC100382723), mRNA	NM_001175443	Soderlund, C., Descour, A., Kudrna, D., Bomhoff, M., Boyd, L., Currie, J., Angelova, A., Collura, K., Wissotski, M., Ashley, E., Morrow, D., Fernandes, J., Walbot, V., & Yu, Y. (2009). Sequencing, mapping, and analysis of 27,455 maize full-length cDNAs. PLoS genetics, 5(11), e1000740. https://doi.org/10.1371/journal.pgen.1000740	TL	7d	+	HpaII	greater band intensity
163	E41HM1	Zea mays uncharacterized LOC100216607 (LOC100216607), mRNA	NM_001143020	Soderlund, C., Descour, A., Kudrna, D., Bomhoff, M., Boyd, L., Currie, J., Angelova, A., Collura, K., Wissotski, M., Ashley, E., Morrow, D., Fernandes, J., Walbot, V., & Yu, Y. (2009). Sequencing, mapping, and analysis of 27,455 maize full-length cDNAs. PLoS genetics, 5(11), e1000740. https://doi.org/10.1371/journal.pgen.1000740	TL	7d	-	HpaII	band dissapears
164	E41HM1	Zea mays centromere 10 B73 genomic sequence, Zea mays cultivar inbred line B73 teosinte glume architecture 1 (tga1) gene	KT989678.1, AY883559.2	Song, R., & Messing, J. (2002). Contiguous genomic DNA sequence comprising the 19-kD zein gene family from maize. Plant physiology, 130(4), 1626–1635. https://doi.org/10.1104/pp.012179; Wang H, Nussbaum-Wagler T, Li B, et al. The origin of the naked grains of maize. Nature. 2005;436(7051):714-719. doi:10.1038/nature03863	SL	6h	+	HpaII	greater band intensity
165	E41HM1	Zea mays pao gene for polyamine oxidase, exons 1-8, clone pMPAO2	AJ251018.1	Cervelli M, Tavladoraki P, Di Agostino S, Angelini R, Federico R, Mariottini P (2000) Isolation and characterization of three polyamine oxidase genes from Zea mays. Plant Physiol Biochem 38:667–677.	SL	6h	-	HpaII	band dissapears
166	E41HM1	Zea mays clone pB3-202 retrotransposons GrandeB, complete sequence; PREDICTED: Zea mays uncharacterized LOC103635612 (LOC103635612), transcript variant X3	EF468509, XR_002264381.2	Lo, K., Peng, S., Chen, L. et al. Tandem organization of StarkB element (22.8 kb) in the maize B chromosome. Mol Genet Genomics 282, 131–139 (2009). https://doi.org/10.1007/s00438-009-0452-8; Zea mays Annotation Release 103	SL	6h	+	HpaII	band appears
167	E41HM1	Zea mays inbred B77 beta-keto acyl reductase gene, partial cds; PREDICTED: Zea mays transcription factor bHLH18 (LOC103645498)	AF348367.1, XM_008668539.3	Dietrich CR, Cui F, Packila ML, et al. Maize Mu transposons are targeted to the 5' untranslated region of the gl8 gene and sequences flanking Mu target-site duplications exhibit nonrandom nucleotide composition throughout the genome. Genetics. 2002;160(2):697-716.; Zea mays Annotation Release 103	TL	6h	+	MspI	greater band intensity
168	E41HM1	Zea mays isolate TCONS_00028454 drought responsive lncRNA, complete sequence; Zea mays subsp. mays cultivar Lv28 gamma-tocopherol methyltransferase gene, complete cds	KJ731981.1	Zhang W, Han Z, Guo Q, et al. Identification of maize long non-coding RNAs responsive to drought stress. PLoS One. 2014;9(6):e98958. Published 2014 Jun 3. doi:10.1371/journal.pone.0098958	SL	7d	-	MspI	band dissapears
169	E41HM1	Zea mays isolate TCONS_00028454 drought responsive lncRNA, complete sequence; Zea mays subsp. mays cultivar Lv28 gamma-tocopherol methyltransferase gene, complete cds	KJ731981.1	Zhang W, Han Z, Guo Q, et al. Identification of maize long non-coding RNAs responsive to drought stress. PLoS One. 2014;9(6):e98958. Published 2014 Jun 3. doi:10.1371/journal.pone.0098958	SL	7d	-	MspI	band dissapears
170	E41HM1	Zea mays uncharacterized LOC100193711 (LOC100193711)	NM_001138803.1	Lai J, Dey N, Kim CS, et al. Characterization of the maize endosperm transcriptome and its comparison to the rice genome. Genome Res. 2004;14(10A):1932-1937. doi:10.1101/gr.2780504	TL	7d	-	HpaII	band dissapears
171	E41HM1	Zea mays uncharacterized LOC100193711 (LOC100193711)	NM_001138803.1	Lai J, Dey N, Kim CS, et al. Characterization of the maize endosperm transcriptome and its comparison to the rice genome. Genome Res. 2004;14(10A):1932-1937. doi:10.1101/gr.2780504	TL	7d	-	HpaII	band dissapears
172	E41HM1				SL	7d	+	HpaII	greater band intensity
173	E41HM1	Zea mays subsp. parviglumis mitochondrion, complete genome	DQ645539	Unpublished	SL	6h	-	HpaII	band dissapears
174	E41HM1	PREDICTED: Zea mays AAA-ATPase At3g28580 (LOC103626381); Sorghum bicolor hypothetical protein, mRNA	XM_008646782.3 XM_002438893	Zea mays Updated Annotation Release 102.20200423; Paterson, A., Bowers, J., Bruggmann, R. et al. The Sorghum bicolor genome and the diversification of grasses. Nature 457, 551–556 (2009). https://doi.org/10.1038/nature07723	SL	6h	-	HpaII	band dissapears
175	E41HM1	Zea mays uncharacterized LOC100193711 (LOC100193711)	NM_001138803.1	Lai J, Dey N, Kim CS, et al. Characterization of the maize endosperm transcriptome and its comparison to the rice genome. Genome Res. 2004;14(10A):1932-1937. doi:10.1101/gr.2780504	TL	7d	-	MspI	band dissapears
176	E41HM1	no hits			TL	7d	-	MspI	lower band intensity
177	E41HM3	PREDICTED: Zea mays uncharacterized LOC100273558 (LOC100273558), transcript variant X1	XM_020538844	Zea mays Updated Annotation Release 102.20200423	SL	6h	+	MspI	greater band intensity
178	E41HM3	no hits			SL	7d	-	MspI	band dissapears
179	E41HM3	PREDICTED: Zea mays uncharacterized LOC103636442 (LOC103636442), transcript variant X2	XM_008658798.3	Zea mays Updated Annotation Release 102.20200423	SL	7d	-	MspI	band dissapears
180	E41HM5	Zea mays clone 305050 carboxylic ester hydrolase mRNA, complete cds	EU967641	Alexandrov NN, Brover VV, Freidin S, et al. Insights into corn genes derived from large-scale cDNA sequencing. Plant Mol Biol. 2009;69(1-2):179-194. doi:10.1007/s11103-008-9415-4	TL	6h	-	HpaII	lower band intensity
181	E41HM5	PREDICTED: Zea mays uncharacterized LOC103636442 (LOC103636442), transcript variant X2; Sorghum bicolor hypothetical protein, mRNA	XM_008658798.3 XM_002458798	Zea mays Updated Annotation Release 102.20200423; Paterson, A., Bowers, J., Bruggmann, R. et al. The Sorghum bicolor genome and the diversification of grasses. Nature 457, 551–556 (2009). https://doi.org/10.1038/nature07723	TL	7d	-	HpaII	lower band intensity
182	E41HM5	Zea mays BAC clone CH201-227F5 from chromosome 5, complete sequence	AC205514	Unpublished	TL	7d	+	HpaII	greater band intensity
183	E41HM5	no hits			TL	7d	-	HpaII	band appears
184	E41HM5	no hits			SL	6h	+	HpaII	greater band intensity
185	E41HM5	PREDICTED: Zea mays uncharacterized LOC109943428 (LOC109943428), transcript variant X1	XR_002266118.1	Zea mays Updated Annotation Release 102.20200423	SL	6h	+	HpaII	greater band intensity
186	E41HM5	PREDICTED: Zea mays RING-H2 finger protein ATL80 (LOC100283611)	XM_020544476.2	Zea mays Updated Annotation Release 102.20200423	SL	6h	-	HpaII	lower band intensity
187	E41HM5	Zea mays uncharacterized LOC100285093 (LOC100285093)	NM_001157988.1	Alexandrov NN, Brover VV, Freidin S, et al. Insights into corn genes derived from large-scale cDNA sequencing. Plant Mol Biol. 2009;69(1-2):179-194. doi:10.1007/s11103-008-9415-4	SL	7d	+	HpaII	greater band intensity
188	E41HM5	no hits			SL	7d	+	HpaII	greater band intensity
189	E41HM5	no hits			TL	7d	-	MspI	band dissapears
190	E41HM5	PREDICTED: Zea mays uncharacterized LOC100193814 (LOC100193814), transcript variant X2	XM_020553079.1	Zea mays Annotation Release 103	SL	6h	-	MspI	lower band intensity
191	E41HM5	no hitss			SL	6h	-	MspI	lower band intensity
192	E41HM5	Zea mays hox1a and trap genes	AJ238507	Unpublished	TL	7d	+	HpaII	greater band intensity
193	E41HM5	Zea mays miniature inverted-repeat transposable element Hbr22	AF203729	Zhang Q, Arbuckle J, Wessler SR. Recent, extensive, and preferential insertion of members of the miniature inverted-repeat transposable element family Heartbreaker into genic regions of maize. Proc Natl Acad Sci U S A. 2000;97(3):1160-1165. doi:10.1073/pnas.97.3.1160	TL	7d	-	HpaII	lower band intensity
194	E40HM4	PREDICTED: Zea mays 2-oxoglutarate (2OG) and Fe(II)-dependent oxygenase superfamily protein (LOC103639377), transcript variant X2; Sorghum bicolor hypothetical protein, mRNA	XM_008662128.4 XM_002468153	Zea mays Annotation Release 103; Paterson, A., Bowers, J., Bruggmann, R. et al. The Sorghum bicolor genome and the diversification of grasses. Nature 457, 551–556 (2009). https://doi.org/10.1038/nature07723	TL	6h	+	HpaII	greater band intensity
195	E40HM4	no hits			TL	6h	-	MspI	lower band intensity
196	E40HM4	Zea mays uncharacterized LOC100280106 (LOC100280106)	NM_001153044.1	Soderlund C, Descour A, Kudrna D, et al. Sequencing, mapping, and analysis of 27,455 maize full-length cDNAs. PLoS Genet. 2009;5(11):e1000740. doi:10.1371/journal.pgen.1000740	SL	7d	+	HpaII	lower band intensity
197	E40HM4	no hits			TL	6h	-	MspI	lower band intensity
			transport	9
			methyltransferase	9
			hydrolase	2
			ribosomal	4
			transcription	2
			stress
