# Supplementary material for: Herbicide stress-induced DNA methylation changes in two Zea mays inbred lines differing in Roundup® resistance
Source: J Appl Genet. 2021 Jan 29;62(2):235–48. doi: 10.1007/s13353-021-00609-4 (PMC8032638; doi:10.1007/s13353-021-00609-4)
Supplement: Supplementary file 4 — (XLSX 30 kb) [file 13353_2021_609_MOESM4_ESM.xlsx]

## Sheet: GO Zea mays
molecular_function		Count			biological_process		Count			cellular_component		Count
GO:0000287	magnesium ion binding	7			GO:0000413	protein peptidyl-prolyl isomerization	6			GO:0005576	extracellular region	21
GO:0000976	transcription regulatory region sequence-specific DNA binding	6			GO:0002229	defense response to oomycetes	5			GO:0005634	nucleus	7
GO:0001055	RNA polymerase II activity	6			GO:0006298	mismatch repair	5			GO:0005635	nuclear envelope	4
GO:0001671	ATPase activator activity	3			GO:0006355	regulation of transcription, DNA-templated	3			GO:0005665	RNA polymerase II, core complex	3
GO:0003676	nucleic acid binding	3			GO:0006366	transcription by RNA polymerase II	2			GO:0005737	cytoplasm	3
GO:0003677	DNA binding	3			GO:0006413	translational initiation	2			GO:0005783	endoplasmic reticulum	2
GO:0003682	chromatin binding	2			GO:0006457	protein folding	2			GO:0005794	Golgi apparatus	2
GO:0003690	double-stranded DNA binding	2			GO:0006468	protein phosphorylation	2			GO:0005829	cytosol	2
GO:0003743	translation initiation factor activity	2			GO:0006508	proteolysis	2			GO:0005886	plasma membrane	2
GO:0003755	peptidyl-prolyl cis-trans isomerase activity	2			GO:0006511	ubiquitin-dependent protein catabolic process	2			GO:0009505	plant-type cell wall	1
GO:0003950	NAD+ ADP-ribosyltransferase activity	2			GO:0006952	defense response	2			GO:0009507	chloroplast	1
GO:0004190	aspartic-type endopeptidase activity	2			GO:0006979	response to oxidative stress	2			GO:0009523	photosystem II	1
GO:0004601	peroxidase activity	2			GO:0007275	multicellular organism development	2			GO:0016020	membrane	1
GO:0004672	protein kinase activity	2			GO:0008643	carbohydrate transport	2			GO:0016021	integral component of membrane	1
GO:0004674	protein serine/threonine kinase activity	2			GO:0009157	deoxyribonucleoside monophosphate biosynthetic process	2			GO:0030176	integral component of endoplasmic reticulum membrane	1
GO:0004737	pyruvate decarboxylase activity	2			GO:0009414	response to water deprivation	1			GO:0031225	anchored component of membrane	1
GO:0004797	thymidine kinase activity	1			GO:0009640	photomorphogenesis	1			GO:0032300	mismatch repair complex	1
GO:0005216	ion channel activity	1			GO:0009755	hormone-mediated signaling pathway	1			GO:0042025	host cell nucleus	1
GO:0005506	iron ion binding	1			GO:0009772	photosynthetic electron transport in photosystem II	1			GO:0048046	apoplast	1
GO:0005515	protein binding	1			GO:0009909	regulation of flower development	1
GO:0005524	ATP binding	1			GO:0009933	meristem structural organization	1
GO:0008168	methyltransferase activity	1			GO:0010082	regulation of root meristem growth	1
GO:0008270	zinc ion binding	1			GO:0010099	regulation of photomorphogenesis	1
GO:0008429	phosphatidylethanolamine binding	1			GO:0010215	cellulose microfibril organization	1
GO:0008757	S-adenosylmethionine-dependent methyltransferase activity	1			GO:0010229	inflorescence development	1
GO:0015079	potassium ion transmembrane transporter activity	1			GO:0010305	leaf vascular tissue pattern formation	1
GO:0015095	magnesium ion transmembrane transporter activity	1			GO:0010338	leaf formation	1
GO:0015105	arsenite transmembrane transporter activity	1			GO:0010358	leaf shaping	1
GO:0015293	symporter activity	1			GO:0010729	positive regulation of hydrogen peroxide biosynthetic process	1
GO:0015297	antiporter activity	1			GO:0015074	DNA integration	1
GO:0016168	chlorophyll binding	1			GO:0015700	arsenite transport	1
GO:0016301	kinase activity	1			GO:0016310	phosphorylation	1
GO:0016413	O-acetyltransferase activity	1			GO:0016567	protein ubiquitination	1
GO:0016491	oxidoreductase activity	1			GO:0030148	sphingolipid biosynthetic process	1
GO:0016705	oxidoreductase activity, acting on paired donors, with incorporation or reduction of molecular oxygen	1			GO:0030497	fatty acid elongation	1
GO:0016788	hydrolase activity, acting on ester bonds	1			GO:0031060	regulation of histone methylation	1
GO:0016874	ligase activity	1			GO:0032259	methylation	1
GO:0016887	ATPase activity	1			GO:0032781	positive regulation of ATPase activity	1
GO:0018812	3-hydroxyacyl-CoA dehydratase activity	1			GO:0032963	collagen metabolic process	1
GO:0019901	protein kinase binding	1			GO:0034220	ion transmembrane transport	1
GO:0020037	heme binding	1			GO:0035556	intracellular signal transduction	1
GO:0022857	transmembrane transporter activity	1			GO:0042761	very long-chain fatty acid biosynthetic process	1
GO:0030976	thiamine pyrophosphate binding	1			GO:0042908	xenobiotic transport	1
GO:0030983	mismatched DNA binding	1			GO:0045893	positive regulation of transcription, DNA-templated	1
GO:0031418	L-ascorbic acid binding	1			GO:0046104	thymidine metabolic process	1
GO:0042393	histone binding	1			GO:0046208	spermine catabolic process	1
GO:0042910	xenobiotic transmembrane transporter activity	1			GO:0046777	protein autophosphorylation	1
GO:0045156	electron transporter, transferring electrons within the cyclic electron transport pathway of photosynthesis activity	1			GO:0048440	carpel development	1
GO:0045703	ketoreductase activity	1			GO:0048443	stamen development	1
GO:0046592	polyamine oxidase activity	1			GO:0048453	sepal formation	1
GO:0046982	protein heterodimerization activity	1			GO:0048510	regulation of timing of transition from vegetative to reproductive phase	1
GO:0046983	protein dimerization activity	1			GO:0055085	transmembrane transport	1
GO:0050660	flavin adenine dinucleotide binding	1			GO:0055114	oxidation-reduction process	1
GO:0051087	chaperone binding	1			GO:0071555	cell wall organization	1
GO:0051879	Hsp90 protein binding	1			GO:0071763	nuclear membrane organization	1
GO:0052793	pectin acetylesterase activity	1			GO:0071805	potassium ion transmembrane transport	1
GO:0052893	N1-acetylspermine:oxygen oxidoreductase (propane-1,3-diamine-forming) activity	1			GO:0071897	DNA biosynthetic process	1
GO:0052896	spermidine oxidase (propane-1,3-diamine-forming) activity	1			GO:1903830	magnesium ion transmembrane transport	1
GO:0052897	N8-acetylspermidine:oxygen oxidoreductase (propane-1,3-diamine-forming) activity	1
GO:0052898	N1-acetylspermidine:oxygen oxidoreductase (propane-1,3-diamine-forming) activity	1
GO:0052900	spermine oxidase (propane-1,3-diamine-forming) activity	1
GO:0061630	ubiquitin protein ligase activity	1
GO:0070330	aromatase activity	1
GO:0102158	very-long-chain 3-hydroxyacyl-CoA dehydratase activity	1
GO:0102343	3-hydroxy-arachidoyl-CoA dehydratase activity	1
GO:0102344	3-hydroxy-behenoyl-CoA dehydratase activity	1
GO:0102345	3-hydroxy-lignoceroyl-CoA dehydratase activity	1

## Sheet: KEGG
Enzyme	Pathway	Pathway ID	#Enzs in Pathway	#Seqs in Pathway	Seqs
ec:4.1.1.1 - decarboxylase	Glycolysis / Gluconeogenesis	map00010	1	1	NM_001111582.2
ec:3.1.1.1 - ali-esterase	Drug metabolism - other enzymes	map00983	2	2	XR_002269435.2, EU967641.1
ec:3.6.1.15 - phosphatase	Thiamine metabolism, Purine metabolism	map00730, map00230	1, 1	1	XM_008646782.3
ec:1.5.3.14 - oxidase (propane-1,3-diamine-forming)	Arginine and proline metabolism, beta-Alanine metabolism	map00330, map00410	1, 1	1	AJ251018.1
ec:4.2.1.134 - (3R)-3-hydroxyacyl-CoA dehydratase	Fatty acid elongation, Biosynthesis of unsaturated fatty acids	map00062, map01040	1, 1	1	NM_001175443.2
ec:2.7.1.21 - kinase	Drug metabolism - other enzymes, Pyrimidine metabolism	map00983, map00240	2, 1	1	JQ886827.1
ec:1.14.14.1 - monooxygenase	Linoleic acid metabolism, Arachidonic acid metabolism, Fatty acid degradation, Tryptophan metabolism, Metabolism of xenobiotics by cytochrome P450, Caffeine metabolism, Steroid hormone biosynthesis, Drug metabolism - cytochrome P450, Retinol metabolism, Aminobenzoate degradation	map00591, map00590, map00071, map00380, map00980, map00232, map00140, map00982, map00830, map00627	1, 1, 1, 1, 1, 1, 1, 1, 1, 1	1	AJ004810.1
ec:1.11.1.7 - lactoperoxidase	Phenylpropanoid biosynthesis	map00940	1	1	XM_023301251.1

## Sheet: GO raw data
true	INTERPRO, BLASTED, MAPPED, ANNOTATED	JQ886827.1	Thymidine kinase	6081	20	1.31566E-47	91.48	7	F:GO:0004797; F:GO:0005524; P:GO:0009157; C:GO:0016021; P:GO:0016310; P:GO:0046104; P:GO:0071897	F:thymidine kinase activity; F:ATP binding; P:deoxyribonucleoside monophosphate biosynthetic process; C:integral component of membrane; P:phosphorylation; P:thymidine metabolic process; P:DNA biosynthetic process	EC:2.7.1.145; EC:2.7.1.21	Deoxynucleoside kinase; Thymidine kinase	G3DSA:3.40.50.300 (GENE3D); IPR001267 (PFAM); mobidb-lite (MOBIDB_LITE); NON_CYTOPLASMIC_DOMAIN (PHOBIUS); SIGNAL_PEPTIDE_C_REGION (PHOBIUS); SIGNAL_PEPTIDE_N_REGION (PHOBIUS); SIGNAL_PEPTIDE_H_REGION (PHOBIUS); SIGNAL_PEPTIDE (PHOBIUS); SignalP-TM (SIGNALP_GRAM_POSITIVE); SignalP-noTM (SIGNALP_EUK); SignalP-noTM (SIGNALP_GRAM_NEGATIVE); TMhelix (TMHMM)	F:GO:0004797; F:GO:0005524	F:thymidine kinase activity; F:ATP binding
true	INTERPRO	AY530950.1	Zea mays putative zinc finger protein (Z438D03.1), unknown (Z438D03.5), epsilon-COP (Z438D03.6), putative kinase (Z438D03.7), unknown (Z438D03.25), and C1-B73 (Z438D03.27) genes, complete cds	185988									IPR026960 (PFAM); IPR000477 (PFAM); IPR036691 (G3DSA:3.60.10.GENE3D); PTHR19446 (PANTHER); PTHR19446:SF428 (PANTHER); NON_CYTOPLASMIC_DOMAIN (PHOBIUS); NON_CYTOPLASMIC_DOMAIN (PHOBIUS); TRANSMEMBRANE (PHOBIUS); CYTOPLASMIC_DOMAIN (PHOBIUS); TRANSMEMBRANE (PHOBIUS); IPR000477 (PROSITE_PROFILES); cd01650 (CDD); IPR043502 (SUPERFAMILY); IPR036691 (SUPERFAMILY)	no GO terms	no GO terms
true	INTERPRO, BLASTED	BT084380.2	protein LOL1 isoform X1	878	20	2.57218E-34	90.52						mobidb-lite (MOBIDB_LITE); mobidb-lite (MOBIDB_LITE)	no GO terms	no GO terms
true	INTERPRO, BLASTED, MAPPED, ANNOTATED	XM_008646782.3	AAA-ATPase At3g50940-like	2012	20	0.0	76.86	2	F:GO:0005524; F:GO:0016887	F:ATP binding; F:ATPase activity			IPR003593 (SMART); IPR003959 (PFAM); G3DSA:3.40.50.300 (GENE3D); IPR025753 (PFAM); PTHR23070 (PANTHER); PTHR23070:SF113 (PANTHER); IPR003960 (PROSITE_PATTERNS); TRANSMEMBRANE (PHOBIUS); CYTOPLASMIC_DOMAIN (PHOBIUS); NON_CYTOPLASMIC_DOMAIN (PHOBIUS); cd00009 (CDD); IPR027417 (SUPERFAMILY); TMhelix (TMHMM)	F:GO:0005524; F:GO:0016887	F:ATP binding; F:ATPase activity
true	INTERPRO, BLASTED, MAPPED, ANNOTATED	NM_001279853.1	Outer arm dynein light chain 1 protein	3063	20	0.0	84.88	2	C:GO:0005737; F:GO:0019901	C:cytoplasm; F:protein kinase binding			SM00365 (SMART); IPR003591 (SMART); IPR032675 (G3DSA:3.80.10.GENE3D); IPR032675 (G3DSA:3.80.10.GENE3D); IPR001611 (PFAM); IPR001611 (PFAM); mobidb-lite (MOBIDB_LITE); mobidb-lite (MOBIDB_LITE); mobidb-lite (MOBIDB_LITE); mobidb-lite (MOBIDB_LITE); mobidb-lite (MOBIDB_LITE); mobidb-lite (MOBIDB_LITE); mobidb-lite (MOBIDB_LITE); mobidb-lite (MOBIDB_LITE); mobidb-lite (MOBIDB_LITE); PTHR15454 (PANTH…	F:GO:0005515	F:protein binding
true	INTERPRO, BLASTED, MAPPED, ANNOTATED	AY683004.1	sugar transport protein MST3	1770	20	0.0	93.77	4	P:GO:0008643; F:GO:0015293; C:GO:0016021; P:GO:0055085	P:carbohydrate transport; F:symporter activity; C:integral component of membrane; P:transmembrane transport			IPR003663 (PRINTS); IPR005828 (PFAM); IPR003663 (TIGRFAM); G3DSA:1.20.1250.20 (GENE3D); PTHR23500:SF445 (PANTHER); PTHR23500 (PANTHER); IPR005829 (PROSITE_PATTERNS); IPR005829 (PROSITE_PATTERNS); CYTOPLASMIC_DOMAIN (PHOBIUS); CYTOPLASMIC_DOMAIN (PHOBIUS); TRANSMEMBRANE (PHOBIUS); CYTOPLASMIC_DOMAIN (PHOBIUS); TRANSMEMBRANE (PHOBIUS); NON_CYTOPLASMIC_DOMAIN (PHOBIUS); NON_CYTOPLASMIC_DOMAIN (PHOBI…	C:GO:0016020; C:GO:0016021; F:GO:0022857; P:GO:0055085	C:membrane; C:integral component of membrane; F:transmembrane transporter activity; P:transmembrane transport
true	INTERPRO, BLASTED, MAPPED, ANNOTATED	EU956633.1	sugar transport protein MST3	1863	20	0.0	93.77	4	P:GO:0008643; F:GO:0015293; C:GO:0016021; P:GO:0055085	P:carbohydrate transport; F:symporter activity; C:integral component of membrane; P:transmembrane transport			IPR003663 (PRINTS); G3DSA:1.20.1250.20 (GENE3D); IPR005828 (PFAM); IPR003663 (TIGRFAM); PTHR23500 (PANTHER); PTHR23500:SF445 (PANTHER); IPR005829 (PROSITE_PATTERNS); IPR005829 (PROSITE_PATTERNS); NON_CYTOPLASMIC_DOMAIN (PHOBIUS); TRANSMEMBRANE (PHOBIUS); TRANSMEMBRANE (PHOBIUS); TRANSMEMBRANE (PHOBIUS); TRANSMEMBRANE (PHOBIUS); NON_CYTOPLASMIC_DOMAIN (PHOBIUS); NON_CYTOPLASMIC_DOMAIN (PHOBIUS); T…	C:GO:0016020; C:GO:0016021; F:GO:0022857; P:GO:0055085	C:membrane; C:integral component of membrane; F:transmembrane transporter activity; P:transmembrane transport
true	INTERPRO, BLASTED, MAPPED, ANNOTATED	NM_001350726.1	Protein DETOXIFICATION 27	1965	20	0.0	92.19	5	F:GO:0015297; C:GO:0016021; P:GO:0042908; F:GO:0042910; P:GO:0055085	F:antiporter activity; C:integral component of membrane; P:xenobiotic transport; F:xenobiotic transmembrane transporter activity; P:transmembrane transport			IPR002528 (TIGRFAM); IPR002528 (PFAM); PTHR11206:SF280 (PANTHER); PTHR11206 (PANTHER); TRANSMEMBRANE (PHOBIUS); TRANSMEMBRANE (PHOBIUS); CYTOPLASMIC_DOMAIN (PHOBIUS); CYTOPLASMIC_DOMAIN (PHOBIUS); CYTOPLASMIC_DOMAIN (PHOBIUS); TRANSMEMBRANE (PHOBIUS); TRANSMEMBRANE (PHOBIUS); TRANSMEMBRANE (PHOBIUS); CYTOPLASMIC_DOMAIN (PHOBIUS); NON_CYTOPLASMIC_DOMAIN (PHOBIUS); TRANSMEMBRANE (PHOBIUS); TRANSMEM…	F:GO:0015297; C:GO:0016020; F:GO:0042910; P:GO:0055085	F:antiporter activity; C:membrane; F:xenobiotic transmembrane transporter activity; P:transmembrane transport
true	INTERPRO, BLASTED, MAPPED, ANNOTATED	NM_001301610.1	probable potassium transporter 16	2511	20	0.0	87.44	3	F:GO:0015079; C:GO:0016021; P:GO:0071805	F:potassium ion transmembrane transporter activity; C:integral component of membrane; P:potassium ion transmembrane transport			IPR003855 (PFAM); IPR003855 (TIGRFAM); PTHR30540:SF28 (PANTHER); IPR003855 (PANTHER); CYTOPLASMIC_DOMAIN (PHOBIUS); TRANSMEMBRANE (PHOBIUS); TRANSMEMBRANE (PHOBIUS); TRANSMEMBRANE (PHOBIUS); CYTOPLASMIC_DOMAIN (PHOBIUS); CYTOPLASMIC_DOMAIN (PHOBIUS); CYTOPLASMIC_DOMAIN (PHOBIUS); TRANSMEMBRANE (PHOBIUS); TRANSMEMBRANE (PHOBIUS); NON_CYTOPLASMIC_DOMAIN (PHOBIUS); TRANSMEMBRANE (PHOBIUS); NON_CYTOP…	F:GO:0015079; C:GO:0016020; P:GO:0071805	F:potassium ion transmembrane transporter activity; C:membrane; P:potassium ion transmembrane transport
true	INTERPRO, BLASTED	EU976492.1	elicitor-responsive protein 3	956	20	9.92636E-99	94.18						SignalP-noTM (SIGNALP_EUK); SignalP-TM (SIGNALP_GRAM_POSITIVE)	no GO terms	no GO terms
true	INTERPRO, BLASTED	NM_001174669.1	uncharacterized protein LOC100381887	800	1	1.46255E-54	100.0						no IPS match	no IPS match	no IPS match
true	INTERPRO, BLASTED, MAPPED, ANNOTATED	XM_023301251.1	putative magnesium transporter MRS2-D	1780	20	0.0	79.8	7	F:GO:0004601; P:GO:0006979; F:GO:0015095; C:GO:0016021; F:GO:0020037; P:GO:0055114; P:GO:1903830	F:peroxidase activity; P:response to oxidative stress; F:magnesium ion transmembrane transporter activity; C:integral component of membrane; F:heme binding; P:oxidation-reduction process; P:magnesium ion transmembrane transport			IPR002523 (PFAM); G3DSA:2.40.128.330 (GENE3D); mobidb-lite (MOBIDB_LITE); mobidb-lite (MOBIDB_LITE); mobidb-lite (MOBIDB_LITE); IPR039204 (PANTHER); PTHR13890:SF7 (PANTHER); NON_CYTOPLASMIC_DOMAIN (PHOBIUS); TRANSMEMBRANE (PHOBIUS); CYTOPLASMIC_DOMAIN (PHOBIUS); CYTOPLASMIC_DOMAIN (PHOBIUS); TRANSMEMBRANE (PHOBIUS); IPR002016 (PROSITE_PROFILES); IPR039204 (CDD); SSF144083 (SUPERFAMILY); TMhelix (…	F:GO:0004601; P:GO:0006979; C:GO:0016020; F:GO:0020037; P:GO:0030001; F:GO:0046873; P:GO:0055085; P:GO:0055114	F:peroxidase activity; P:response to oxidative stress; C:membrane; F:heme binding; P:metal ion transport; F:metal ion transmembrane transporter activity; P:transmembrane transport; P:oxidation-reduction process
true	INTERPRO, BLASTED	XM_008649231.3	uncharacterized protein LOC100216892	1326	20	5.0594E-99	75.8						mobidb-lite (MOBIDB_LITE); mobidb-lite (MOBIDB_LITE); mobidb-lite (MOBIDB_LITE); PTHR33167:SF30 (PANTHER); PTHR33167 (PANTHER)	no GO terms	no GO terms
true	INTERPRO, BLASTED	BT067011.1	protein LOL1 isoform X1	1510	20	6.96376E-90	94.54						IPR005735 (TIGRFAM); IPR005735 (PFAM); IPR040319 (PANTHER); PTHR31747:SF1 (PANTHER)	no GO terms	no GO terms
true	INTERPRO, BLASTED, MAPPED, ANNOTATED	NM_001196165.1	hypothetical protein ZEAMMB73_Zm00001d042158	1304	20	4.76002E-95	91.36	1	C:GO:0016021	C:integral component of membrane			mobidb-lite (MOBIDB_LITE)	no GO terms	no GO terms
true	INTERPRO, BLASTED, MAPPED, ANNOTATED	XM_008651754.2	uncharacterized protein LOC103630699 isoform X2	3058	20	0.0	83.35	1	P:GO:0010099	P:regulation of photomorphogenesis			mobidb-lite (MOBIDB_LITE); mobidb-lite (MOBIDB_LITE); mobidb-lite (MOBIDB_LITE); mobidb-lite (MOBIDB_LITE); PTHR36062:SF1 (PANTHER); IPR037476 (PANTHER); IPR037476 (PANTHER)	P:GO:0010099	P:regulation of photomorphogenesis
true	INTERPRO, BLASTED, MAPPED, ANNOTATED	NM_001174870.1	Vacuole membrane protein KMS1	1945	20	0.0	95.26	2	C:GO:0005783; C:GO:0016021	C:endoplasmic reticulum; C:integral component of membrane			IPR032816 (PFAM); PTHR10281 (PANTHER); PTHR10281:SF80 (PANTHER); NON_CYTOPLASMIC_DOMAIN (PHOBIUS); CYTOPLASMIC_DOMAIN (PHOBIUS); NON_CYTOPLASMIC_DOMAIN (PHOBIUS); TRANSMEMBRANE (PHOBIUS); TRANSMEMBRANE (PHOBIUS); CYTOPLASMIC_DOMAIN (PHOBIUS); CYTOPLASMIC_DOMAIN (PHOBIUS); TRANSMEMBRANE (PHOBIUS); TRANSMEMBRANE (PHOBIUS); NON_CYTOPLASMIC_DOMAIN (PHOBIUS); CYTOPLASMIC_DOMAIN (PHOBIUS); TRANSMEMBRAN…	no GO terms	no GO terms
true	INTERPRO, BLASTED, MAPPED, ANNOTATED	AY110090.1	Vacuole membrane protein KMS1	1086	20	3.89252E-152	93.39	2	C:GO:0005783; C:GO:0016021	C:endoplasmic reticulum; C:integral component of membrane			IPR032816 (PFAM); PTHR10281:SF80 (PANTHER); PTHR10281 (PANTHER); TRANSMEMBRANE (PHOBIUS); TRANSMEMBRANE (PHOBIUS); NON_CYTOPLASMIC_DOMAIN (PHOBIUS); TRANSMEMBRANE (PHOBIUS); CYTOPLASMIC_DOMAIN (PHOBIUS); TRANSMEMBRANE (PHOBIUS); NON_CYTOPLASMIC_DOMAIN (PHOBIUS); CYTOPLASMIC_DOMAIN (PHOBIUS); NON_CYTOPLASMIC_DOMAIN (PHOBIUS); CYTOPLASMIC_DOMAIN (PHOBIUS); TRANSMEMBRANE (PHOBIUS)	no GO terms	no GO terms
true	INTERPRO, BLASTED, MAPPED, ANNOTATED	NM_001152460.1	Transcription initiation factor TFIID subunit 8	2036	20	0.0	82.49	4	F:GO:0003743; P:GO:0006413; C:GO:0016021; F:GO:0046982	F:translation initiation factor activity; P:translational initiation; C:integral component of membrane; F:protein heterodimerization activity			mobidb-lite (MOBIDB_LITE); mobidb-lite (MOBIDB_LITE); mobidb-lite (MOBIDB_LITE); mobidb-lite (MOBIDB_LITE); mobidb-lite (MOBIDB_LITE); mobidb-lite (MOBIDB_LITE); mobidb-lite (MOBIDB_LITE); mobidb-lite (MOBIDB_LITE); PTHR33700 (PANTHER); PTHR33700:SF16 (PANTHER); TRANSMEMBRANE (PHOBIUS); NON_CYTOPLASMIC_DOMAIN (PHOBIUS); CYTOPLASMIC_DOMAIN (PHOBIUS)	no GO terms	no GO terms
true	INTERPRO, BLASTED, MAPPED, ANNOTATED	AY104399.1	protein starmaker	620	20	4.86525E-81	72.42	4	F:GO:0003743; P:GO:0006413; C:GO:0016021; F:GO:0046982	F:translation initiation factor activity; P:translational initiation; C:integral component of membrane; F:protein heterodimerization activity			mobidb-lite (MOBIDB_LITE); mobidb-lite (MOBIDB_LITE); PTHR33700 (PANTHER); PTHR33700:SF16 (PANTHER)	no GO terms	no GO terms
true	INTERPRO, BLASTED, MAPPED, ANNOTATED	XM_008656354.3	nuclear transcription factor Y subunit B	1106	20	3.27541E-105	96.73	5	F:GO:0000976; C:GO:0005634; P:GO:0009414; P:GO:0045893; F:GO:0046982	F:transcription regulatory region sequence-specific DNA binding; C:nucleus; P:response to water deprivation; P:positive regulation of transcription, DNA-templated; F:protein heterodimerization activity			PR00615 (PRINTS); IPR003958 (PFAM); IPR009072 (G3DSA:1.10.20.GENE3D); mobidb-lite (MOBIDB_LITE); PTHR11064 (PANTHER); PTHR11064:SF37 (PANTHER); IPR003956 (PROSITE_PATTERNS); IPR009072 (SUPERFAMILY)	C:GO:0005634; P:GO:0006355; F:GO:0043565; F:GO:0046982	C:nucleus; P:regulation of transcription, DNA-templated; F:sequence-specific DNA binding; F:protein heterodimerization activity
true	INTERPRO, BLASTED	AY110825.1	zinc finger protein 706-like	772	20	1.53572E-45	92.05						SIGNAL_PEPTIDE (PHOBIUS); SIGNAL_PEPTIDE_N_REGION (PHOBIUS); SIGNAL_PEPTIDE_C_REGION (PHOBIUS); NON_CYTOPLASMIC_DOMAIN (PHOBIUS); SIGNAL_PEPTIDE_H_REGION (PHOBIUS); SignalP-noTM (SIGNALP_EUK); TMhelix (TMHMM)	no GO terms	no GO terms
true	INTERPRO, BLASTED	EU962454.1	zinc finger protein 706-like	710	20	5.84904E-50	94.47						no IPS match	no IPS match	no IPS match
true	INTERPRO, BLASTED	DQ245654.1	zinc finger protein 706-like	705	20	5.65689E-50	94.47						no IPS match	no IPS match	no IPS match
true	INTERPRO	AY530952.1	Zea mays unknown (Z576C20.2), putative heme oxygenase 1 (Z576C20.3), anthocyanin biosynthesis regulatory protein Pl1_B73 (Z576C20.4), putative growth-regulating factor 1 (Z576C20.6), and putative aminoalcoholphosphotransferase (Z576C20.14) genes, complete cds; and putative receptor protein kinase (Z576C20.21) gene, partial cds	155173									IPR005162 (PFAM); mobidb-lite (MOBIDB_LITE); mobidb-lite (MOBIDB_LITE); mobidb-lite (MOBIDB_LITE); mobidb-lite (MOBIDB_LITE); mobidb-lite (MOBIDB_LITE); mobidb-lite (MOBIDB_LITE); PTHR33240 (PANTHER)	no GO terms	no GO terms
true	INTERPRO, BLASTED, MAPPED, ANNOTATED	NM_001196567.2	Pyruvate, phosphate dikinase 1, chloroplastic	1336	20	8.52247E-156	97.43	6	P:GO:0002229; C:GO:0009507; P:GO:0010729; C:GO:0016021; F:GO:0016301; P:GO:0016310	P:defense response to oomycetes; C:chloroplast; P:positive regulation of hydrogen peroxide biosynthetic process; C:integral component of membrane; F:kinase activity; P:phosphorylation			mobidb-lite (MOBIDB_LITE); mobidb-lite (MOBIDB_LITE); PTHR36359 (PANTHER); CYTOPLASMIC_DOMAIN (PHOBIUS); CYTOPLASMIC_DOMAIN (PHOBIUS); CYTOPLASMIC_DOMAIN (PHOBIUS); TRANSMEMBRANE (PHOBIUS); NON_CYTOPLASMIC_DOMAIN (PHOBIUS); TRANSMEMBRANE (PHOBIUS); TRANSMEMBRANE (PHOBIUS); TRANSMEMBRANE (PHOBIUS); NON_CYTOPLASMIC_DOMAIN (PHOBIUS); TMhelix (TMHMM); TMhelix (TMHMM); TMhelix (TMHMM); TMhelix (TMHMM)	no GO terms	no GO terms
true	INTERPRO, ANNOTATED	KR014666.1	Zea mays cultivar RP4Htn1 hypothetical proteins, DUF630 domain protein, putative zinc finger protein, esterase/lipase/thioesterase, wall-associated receptor-like kinase 2 (WAK-RLK2), wall-associated receptor-like protein (WAK-RLP1), wall-associated receptor-like kinase 1 (WAK-RLK1), putative reticulon protein, cytidylyltransferase domain protein, and hypothetical proteins genes, complete cds	1318128				3	F:GO:0003676; F:GO:0008270; P:GO:0015074	F:nucleic acid binding; F:zinc ion binding; P:DNA integration			IPR001878 (SMART); IPR013103 (PFAM); G3DSA:4.10.60.10 (GENE3D); IPR036397 (G3DSA:3.30.420.GENE3D); IPR001584 (PFAM); IPR025724 (PFAM); IPR001878 (PFAM); mobidb-lite (MOBIDB_LITE); mobidb-lite (MOBIDB_LITE); PTHR11439:SF273 (PANTHER); PTHR11439 (PANTHER); IPR001584 (PROSITE_PROFILES); IPR001878 (PROSITE_PROFILES); cd09272 (CDD); IPR043502 (SUPERFAMILY); IPR012337 (SUPERFAMILY); IPR036875 (SUPERFAM…	F:GO:0003676; F:GO:0008270; P:GO:0015074	F:nucleic acid binding; F:zinc ion binding; P:DNA integration
true	INTERPRO, BLASTED, MAPPED, ANNOTATED	XM_008656319.3	WAT1-related protein	1888	20	0.0	87.56	4	C:GO:0005886; C:GO:0016021; F:GO:0022857; P:GO:0055085	C:plasma membrane; C:integral component of membrane; F:transmembrane transporter activity; P:transmembrane transport			mobidb-lite (MOBIDB_LITE); mobidb-lite (MOBIDB_LITE); mobidb-lite (MOBIDB_LITE); mobidb-lite (MOBIDB_LITE); mobidb-lite (MOBIDB_LITE); mobidb-lite (MOBIDB_LITE); mobidb-lite (MOBIDB_LITE); PTHR31218:SF201 (PANTHER); IPR030184 (PANTHER); NON_CYTOPLASMIC_DOMAIN (PHOBIUS); CYTOPLASMIC_DOMAIN (PHOBIUS); TRANSMEMBRANE (PHOBIUS); NON_CYTOPLASMIC_DOMAIN (PHOBIUS); TRANSMEMBRANE (PHOBIUS); TMhelix (TMHMM…	C:GO:0016021; F:GO:0022857	C:integral component of membrane; F:transmembrane transporter activity
true	INTERPRO, BLASTED	XM_008676824.3	Nuclear protein	899	20	7.59414E-88	64.41						mobidb-lite (MOBIDB_LITE); mobidb-lite (MOBIDB_LITE); mobidb-lite (MOBIDB_LITE)	no GO terms	no GO terms
true	INTERPRO, BLASTED, MAPPED, ANNOTATED	NM_001175075.1	protein trichome birefringence-like 28	1774	20	0.0	95.78	3	C:GO:0005794; C:GO:0016021; F:GO:0016413	C:Golgi apparatus; C:integral component of membrane; F:O-acetyltransferase activity			IPR026057 (PFAM); IPR025846 (PFAM); mobidb-lite (MOBIDB_LITE); mobidb-lite (MOBIDB_LITE); mobidb-lite (MOBIDB_LITE); PTHR32285:SF254 (PANTHER); IPR029962 (PANTHER); SIGNAL_PEPTIDE_N_REGION (PHOBIUS); SIGNAL_PEPTIDE_C_REGION (PHOBIUS); NON_CYTOPLASMIC_DOMAIN (PHOBIUS); SIGNAL_PEPTIDE_H_REGION (PHOBIUS); SIGNAL_PEPTIDE (PHOBIUS); SignalP-TM (SIGNALP_GRAM_POSITIVE)	no GO terms	no GO terms
true	INTERPRO, BLASTED, MAPPED, ANNOTATED	XM_008663474.3	protein trichome birefringence-like 28	1968	20	0.0	94.99	3	C:GO:0005794; C:GO:0016021; F:GO:0016413	C:Golgi apparatus; C:integral component of membrane; F:O-acetyltransferase activity			IPR025846 (PFAM); IPR026057 (PFAM); mobidb-lite (MOBIDB_LITE); mobidb-lite (MOBIDB_LITE); mobidb-lite (MOBIDB_LITE); PTHR32285:SF254 (PANTHER); IPR029962 (PANTHER); NON_CYTOPLASMIC_DOMAIN (PHOBIUS); TRANSMEMBRANE (PHOBIUS); CYTOPLASMIC_DOMAIN (PHOBIUS)	no GO terms	no GO terms
true	INTERPRO, BLASTED, ANNOTATED	NM_001153857.1	kinesin light chain	2906	20	0.0	95.95	1	F:GO:0005515	F:protein binding			Coil (COILS); IPR019734 (SMART); IPR011990 (G3DSA:1.25.40.GENE3D); IPR011990 (G3DSA:1.25.40.GENE3D); PF13424 (PFAM); IPR019734 (PFAM); IPR011990 (G3DSA:1.25.40.GENE3D); mobidb-lite (MOBIDB_LITE); mobidb-lite (MOBIDB_LITE); mobidb-lite (MOBIDB_LITE); mobidb-lite (MOBIDB_LITE); mobidb-lite (MOBIDB_LITE); mobidb-lite (MOBIDB_LITE); PTHR46284 (PANTHER); PTHR46284:SF5 (PANTHER); IPR013026 (PROSITE_PRO…	F:GO:0005515	F:protein binding
true	INTERPRO, BLASTED, ANNOTATED	NM_001137354.1	Protein KINESIN LIGHT CHAIN-RELATED 2	2893	20	0.0	96.75	1	F:GO:0005515	F:protein binding			Coil (COILS); IPR019734 (SMART); IPR011990 (G3DSA:1.25.40.GENE3D); PF13424 (PFAM); IPR011990 (G3DSA:1.25.40.GENE3D); IPR011990 (G3DSA:1.25.40.GENE3D); IPR019734 (PFAM); IPR041617 (PFAM); mobidb-lite (MOBIDB_LITE); mobidb-lite (MOBIDB_LITE); mobidb-lite (MOBIDB_LITE); mobidb-lite (MOBIDB_LITE); PTHR46284 (PANTHER); PTHR46284:SF5 (PANTHER); IPR019734 (PROSITE_PROFILES); IPR019734 (PROSITE_PROFILES)…	F:GO:0005515	F:protein binding
true	INTERPRO, BLASTED	NM_001151078.1	predicted protein	761	20	4.41671E-122	63.77						mobidb-lite (MOBIDB_LITE); mobidb-lite (MOBIDB_LITE)	no GO terms	no GO terms
true	INTERPRO, BLASTED, MAPPED, ANNOTATED	XM_008668848.3	Protein KAKU4	2320	20	0.0	84.67	2	C:GO:0005635; P:GO:0071763	C:nuclear envelope; P:nuclear membrane organization			mobidb-lite (MOBIDB_LITE); mobidb-lite (MOBIDB_LITE); mobidb-lite (MOBIDB_LITE); mobidb-lite (MOBIDB_LITE); mobidb-lite (MOBIDB_LITE); mobidb-lite (MOBIDB_LITE); mobidb-lite (MOBIDB_LITE); mobidb-lite (MOBIDB_LITE); PTHR33416:SF21 (PANTHER); PTHR33416 (PANTHER)	no GO terms	no GO terms
true	INTERPRO, BLASTED, MAPPED, ANNOTATED	XM_008655849.3	Serine/threonine-protein kinase ATG1c	2603	20	0.0	92.32	3	F:GO:0004674; F:GO:0005524; P:GO:0046777	F:protein serine/threonine kinase activity; F:ATP binding; P:protein autophosphorylation	EC:2.7.11	Transferring phosphorus-containing groups	IPR000719 (SMART); IPR000719 (PFAM); G3DSA:1.10.510.10 (GENE3D); mobidb-lite (MOBIDB_LITE); mobidb-lite (MOBIDB_LITE); mobidb-lite (MOBIDB_LITE); mobidb-lite (MOBIDB_LITE); mobidb-lite (MOBIDB_LITE); PTHR24348 (PANTHER); PTHR24348:SF52 (PANTHER); IPR008271 (PROSITE_PATTERNS); IPR017441 (PROSITE_PATTERNS); NON_CYTOPLASMIC_DOMAIN (PHOBIUS); SIGNAL_PEPTIDE (PHOBIUS); SIGNAL_PEPTIDE_N_REGION (PHOBIUS…	F:GO:0004672; F:GO:0005524; P:GO:0006468	F:protein kinase activity; F:ATP binding; P:protein phosphorylation
true	INTERPRO, NO-BLAST	XR_002750294.1	---NA---	1118									mobidb-lite (MOBIDB_LITE)	no GO terms	no GO terms
true	INTERPRO, NO-BLAST	KJ731945.1	---NA---	1251									mobidb-lite (MOBIDB_LITE)	no GO terms	no GO terms
true	INTERPRO, BLASTED, MAPPED, ANNOTATED	XM_020548220.2	Serine/threonine-protein kinase GRIK1	1699	20	0.0	78.2	6	F:GO:0004674; F:GO:0005524; C:GO:0005634; C:GO:0005737; P:GO:0006468; P:GO:0035556	F:protein serine/threonine kinase activity; F:ATP binding; C:nucleus; C:cytoplasm; P:protein phosphorylation; P:intracellular signal transduction	EC:2.7.11	Transferring phosphorus-containing groups	IPR000719 (SMART); G3DSA:1.10.510.10 (GENE3D); G3DSA:1.10.510.10 (GENE3D); IPR000719 (PFAM); mobidb-lite (MOBIDB_LITE); PTHR24346 (PANTHER); PTHR24346 (PANTHER); PTHR24346:SF54 (PANTHER); IPR008271 (PROSITE_PATTERNS); IPR017441 (PROSITE_PATTERNS); IPR000719 (PROSITE_PROFILES); IPR011009 (SUPERFAMILY)	F:GO:0004672; F:GO:0005524; P:GO:0006468	F:protein kinase activity; F:ATP binding; P:protein phosphorylation
true	INTERPRO, BLASTED	NR_028022.2	senescence-associated protein	3385	20	7.40783E-151	69.52						mobidb-lite (MOBIDB_LITE); mobidb-lite (MOBIDB_LITE); PTHR33047:SF10 (PANTHER); PTHR33047 (PANTHER)	no GO terms	no GO terms
true	INTERPRO, BLASTED, MAPPED, ANNOTATED	AJ309824.2	putative Ruda gag-pol polyprotein	10658	20	0.0	74.08	2	F:GO:0003676; F:GO:0008270	F:nucleic acid binding; F:zinc ion binding			Coil (COILS); Coil (COILS); Coil (COILS); IPR001878 (SMART); PF14223 (PFAM); G3DSA:4.10.60.10 (GENE3D); mobidb-lite (MOBIDB_LITE); mobidb-lite (MOBIDB_LITE); mobidb-lite (MOBIDB_LITE); mobidb-lite (MOBIDB_LITE); mobidb-lite (MOBIDB_LITE); mobidb-lite (MOBIDB_LITE); mobidb-lite (MOBIDB_LITE); PTHR34676:SF4 (PANTHER); PTHR34676 (PANTHER); IPR001878 (PROSITE_PROFILES); IPR036875 (SUPERFAMILY)	F:GO:0003676; F:GO:0008270	F:nucleic acid binding; F:zinc ion binding
true	INTERPRO, BLASTED, MAPPED, ANNOTATED	HQ440209.1	Potassium transporter 1	2437	20	0.0	94.38	3	F:GO:0015079; C:GO:0016021; P:GO:0071805	F:potassium ion transmembrane transporter activity; C:integral component of membrane; P:potassium ion transmembrane transport			IPR003855 (PFAM); IPR003855 (TIGRFAM); mobidb-lite (MOBIDB_LITE); mobidb-lite (MOBIDB_LITE); IPR003855 (PANTHER); PTHR30540:SF102 (PANTHER); TRANSMEMBRANE (PHOBIUS); NON_CYTOPLASMIC_DOMAIN (PHOBIUS); TRANSMEMBRANE (PHOBIUS); NON_CYTOPLASMIC_DOMAIN (PHOBIUS); NON_CYTOPLASMIC_DOMAIN (PHOBIUS); TRANSMEMBRANE (PHOBIUS); CYTOPLASMIC_DOMAIN (PHOBIUS); CYTOPLASMIC_DOMAIN (PHOBIUS); CYTOPLASMIC_DOMAIN (P…	F:GO:0015079; C:GO:0016020; P:GO:0071805	F:potassium ion transmembrane transporter activity; C:membrane; P:potassium ion transmembrane transport
true	INTERPRO, BLASTED, MAPPED, ANNOTATED	AY437922.1	DNA-directed RNA polymerase II subunit 1	1133	20	1.16612E-149	84.07	4	F:GO:0001055; F:GO:0003677; C:GO:0005665; P:GO:0006366	F:RNA polymerase II activity; F:DNA binding; C:RNA polymerase II, core complex; P:transcription by RNA polymerase II	EC:2.7.7.6	DNA-directed RNA polymerase	SignalP-noTM (SIGNALP_EUK); SignalP-noTM (SIGNALP_GRAM_NEGATIVE); SignalP-TM (SIGNALP_GRAM_POSITIVE)	no GO terms	no GO terms
true	INTERPRO, BLASTED, MAPPED, ANNOTATED	AJ004810.1	cytochrome P450 like_TBP	966	20	3.91429E-169	80.31	3	C:GO:0016021; P:GO:0055114; F:GO:0070330	C:integral component of membrane; P:oxidation-reduction process; F:aromatase activity	EC:1.14.14.1; EC:1.14.14	Unspecific monooxygenase; Acting on paired donors, with incorporation or reduction of molecular oxygen. The oxygen incorporated need not be derived from O(2)	mobidb-lite (MOBIDB_LITE); mobidb-lite (MOBIDB_LITE); PTHR33047 (PANTHER)	no GO terms	no GO terms
true	INTERPRO, BLASTED	XR_564909.3	Ultraviolet-B receptor UVR8	1713	20	0.0	95.39						IPR000408 (PRINTS); PF13540 (PFAM); IPR009091 (G3DSA:2.130.10.GENE3D); IPR000408 (PFAM); PTHR22870:SF360 (PANTHER); PTHR22870 (PANTHER); PTHR22870 (PANTHER); PTHR22870:SF360 (PANTHER); IPR000408 (PROSITE_PATTERNS); IPR000408 (PROSITE_PROFILES); IPR000408 (PROSITE_PROFILES); IPR000408 (PROSITE_PROFILES); IPR000408 (PROSITE_PROFILES); IPR000408 (PROSITE_PROFILES); IPR009091 (SUPERFAMILY)	no GO terms	no GO terms
true	INTERPRO, BLASTED, MAPPED, ANNOTATED	JQ246146.1	gamma-tocopherol methyltransferase	4315	20	2.08381E-46	69.35	2	F:GO:0008168; P:GO:0032259	F:methyltransferase activity; P:methylation			IPR013216 (PFAM); PTHR43591 (PANTHER); PTHR43591:SF5 (PANTHER); PTHR43591 (PANTHER); IPR025774 (PROSITE_PROFILES); cd02440 (CDD); IPR029063 (SUPERFAMILY)	F:GO:0008168; P:GO:0032259	F:methyltransferase activity; P:methylation
true	INTERPRO, BLASTED, MAPPED, ANNOTATED	EU955839.1	B-box zinc finger protein 19	937	20	6.41526E-150	87.97	4	C:GO:0005634; P:GO:0006355; F:GO:0008270; P:GO:0009640	C:nucleus; P:regulation of transcription, DNA-templated; F:zinc ion binding; P:photomorphogenesis			IPR000315 (SMART); IPR000315 (PFAM); G3DSA:3.30.40.200 (GENE3D); mobidb-lite (MOBIDB_LITE); mobidb-lite (MOBIDB_LITE); mobidb-lite (MOBIDB_LITE); PTHR31832 (PANTHER); PTHR31832:SF5 (PANTHER); IPR000315 (PROSITE_PROFILES); IPR000315 (PROSITE_PROFILES); IPR000315 (CDD); IPR000315 (CDD)	F:GO:0008270	F:zinc ion binding
true	INTERPRO, BLASTED, MAPPED, ANNOTATED	NM_001138465.1	B-box zinc finger protein 19	1281	20	1.99102E-103	82.07	4	C:GO:0005634; P:GO:0006355; F:GO:0008270; P:GO:0009640	C:nucleus; P:regulation of transcription, DNA-templated; F:zinc ion binding; P:photomorphogenesis			mobidb-lite (MOBIDB_LITE)	no GO terms	no GO terms
true	INTERPRO, BLASTED, MAPPED, ANNOTATED	NM_001158561.1	activator of 90 kDa heat shock protein ATPase homolog	1452	20	0.0	86.76	6	F:GO:0001671; C:GO:0005829; P:GO:0006457; P:GO:0032781; F:GO:0051087; F:GO:0051879	F:ATPase activator activity; C:cytosol; P:protein folding; P:positive regulation of ATPase activity; F:chaperone binding; F:Hsp90 protein binding			IPR015310 (SMART); IPR013538 (PFAM); IPR023393 (G3DSA:3.30.530.GENE3D); IPR036338 (G3DSA:3.15.10.GENE3D); IPR015310 (PFAM); mobidb-lite (MOBIDB_LITE); IPR039981 (PANTHER); PTHR13009:SF19 (PANTHER); cd08892 (CDD); SSF55961 (SUPERFAMILY); IPR036338 (SUPERFAMILY)	F:GO:0001671; F:GO:0051087; F:GO:0051879	F:ATPase activator activity; F:chaperone binding; F:Hsp90 protein binding
true	INTERPRO, NO-BLAST	HQ134746.1	---NA---	220									Coil (COILS); mobidb-lite (MOBIDB_LITE)	no GO terms	no GO terms
true	INTERPRO, BLASTED, MAPPED, ANNOTATED	XM_008673933.3	GDSL esterase/lipase	1535	20	0.0	86.97	2	C:GO:0016021; F:GO:0016788	C:integral component of membrane; F:hydrolase activity, acting on ester bonds			IPR001087 (PFAM); IPR036514 (G3DSA:3.40.50.GENE3D); mobidb-lite (MOBIDB_LITE); mobidb-lite (MOBIDB_LITE); mobidb-lite (MOBIDB_LITE); PTHR46020 (PANTHER); PTHR46020:SF4 (PANTHER); TRANSMEMBRANE (PHOBIUS); CYTOPLASMIC_DOMAIN (PHOBIUS); NON_CYTOPLASMIC_DOMAIN (PHOBIUS); SSF52266 (SUPERFAMILY); TMhelix (TMHMM)	F:GO:0016788	F:hydrolase activity, acting on ester bonds
true	INTERPRO, ANNOTATED	AF466202.2	Zea mays putative pol protein gene, partial cds; and putative gag-pol precursor -orf2, putative Fourf gag/pol protein, putative NADP-dependent malic enzyme, putative argonaute protein, putative pinhead protein, putative pol protein, putative gag protein, putative TNP2, r1-B73 proteins, putative genetic modifier, putative S-receptor kinase, putative aldose reductase-related protein, putative gluta…	290350				5	F:GO:0003676; F:GO:0004190; P:GO:0006508; F:GO:0008270; P:GO:0015074	F:nucleic acid binding; F:aspartic-type endopeptidase activity; P:proteolysis; F:zinc ion binding; P:DNA integration			Coil (COILS); Coil (COILS); IPR001878 (SMART); IPR041373 (PFAM); PF08284 (PFAM); IPR041588 (PFAM); IPR021109 (G3DSA:2.40.70.GENE3D); IPR043128 (G3DSA:3.30.70.GENE3D); IPR036397 (G3DSA:3.30.420.GENE3D); G3DSA:3.10.10.10 (GENE3D); G3DSA:3.10.20.370 (GENE3D); IPR043128 (G3DSA:3.30.70.GENE3D); G3DSA:4.10.60.10 (GENE3D); IPR000477 (PFAM); IPR005162 (PFAM); G3DSA:1.10.340.70 (GENE3D); mobidb-lite (MOBI…	F:GO:0003676; F:GO:0004190; P:GO:0006508; F:GO:0008270; P:GO:0015074	F:nucleic acid binding; F:aspartic-type endopeptidase activity; P:proteolysis; F:zinc ion binding; P:DNA integration
true	INTERPRO, BLASTED, MAPPED, ANNOTATED	NM_001152542.1	putative inactive poly [ADP-ribose] polymerase SRO1	2037	20	0.0	81.29	1	F:GO:0003950	F:NAD+ ADP-ribosyltransferase activity	EC:2.4.2.30	NAD(+) ADP-ribosyltransferase	IPR022003 (PFAM); G3DSA:3.90.228.10 (GENE3D); mobidb-lite (MOBIDB_LITE); mobidb-lite (MOBIDB_LITE); PTHR32263:SF19 (PANTHER); PTHR32263 (PANTHER); IPR016126 (PROSITE_PROFILES); IPR012317 (PROSITE_PROFILES); IPR022003 (PROSITE_PROFILES); SSF56399 (SUPERFAMILY)	F:GO:0003950	F:NAD+ ADP-ribosyltransferase activity
true	INTERPRO, ANNOTATED	XM_020546264.2	PREDICTED: Zea mays NAD(P)H-quinone oxidoreductase subunit 2 B, chloroplastic (LOC109943316), partial mRNA	27370				4	C:GO:0009523; P:GO:0009772; F:GO:0016168; F:GO:0045156	C:photosystem II; P:photosynthetic electron transport in photosystem II; F:chlorophyll binding; F:electron transporter, transferring electrons within the cyclic electron transport pathway of photosynthesis activity			IPR000932 (PFAM); G3DSA:3.10.680.10 (GENE3D); IPR017486 (TIGRFAM); PTHR33180:SF13 (PANTHER); IPR000932 (PANTHER); TRANSMEMBRANE (PHOBIUS); NON_CYTOPLASMIC_DOMAIN (PHOBIUS); TRANSMEMBRANE (PHOBIUS); TRANSMEMBRANE (PHOBIUS); NON_CYTOPLASMIC_DOMAIN (PHOBIUS); TRANSMEMBRANE (PHOBIUS); CYTOPLASMIC_DOMAIN (PHOBIUS); TRANSMEMBRANE (PHOBIUS); NON_CYTOPLASMIC_DOMAIN (PHOBIUS); CYTOPLASMIC_DOMAIN (PHOBIUS)…	C:GO:0009521; C:GO:0009523; P:GO:0009767; P:GO:0009772; P:GO:0015979; C:GO:0016020; F:GO:0016168; P:GO:0019684; F:GO:0045156	C:photosystem; C:photosystem II; P:photosynthetic electron transport chain; P:photosynthetic electron transport in photosystem II; P:photosynthesis; C:membrane; F:chlorophyll binding; P:photosynthesis, light reaction; F:electron transporter, transferring electrons within the cyclic electron transport pathway of photosynthesis activity
true	INTERPRO, BLASTED, ANNOTATED	NM_001152580.2	pentatricopeptide repeat-containing protein At3g49240, mitochondrial	2323	20	0.0	93.09	1	F:GO:0005515	F:protein binding			Coil (COILS); IPR002885 (PFAM); IPR002885 (PFAM); IPR002885 (PFAM); IPR002885 (TIGRFAM); IPR011990 (G3DSA:1.25.40.GENE3D); IPR011990 (G3DSA:1.25.40.GENE3D); IPR002885 (PFAM); mobidb-lite (MOBIDB_LITE); mobidb-lite (MOBIDB_LITE); mobidb-lite (MOBIDB_LITE); mobidb-lite (MOBIDB_LITE); mobidb-lite (MOBIDB_LITE); PTHR46128 (PANTHER); IPR002885 (PROSITE_PROFILES); IPR002885 (PROSITE_PROFILES); IPR00288…	F:GO:0005515	F:protein binding
true	INTERPRO, BLASTED, MAPPED, ANNOTATED	XR_002269435.2	Carboxylic ester hydrolase	1882	20	0.0	94.28	4	C:GO:0005576; C:GO:0009505; F:GO:0052793; P:GO:0071555	C:extracellular region; C:plant-type cell wall; F:pectin acetylesterase activity; P:cell wall organization	EC:3.1.1.1	Carboxylesterase	IPR004963 (PFAM); mobidb-lite (MOBIDB_LITE); mobidb-lite (MOBIDB_LITE); mobidb-lite (MOBIDB_LITE); mobidb-lite (MOBIDB_LITE); IPR004963 (PANTHER); PTHR21562:SF42 (PANTHER); NON_CYTOPLASMIC_DOMAIN (PHOBIUS); TRANSMEMBRANE (PHOBIUS); CYTOPLASMIC_DOMAIN (PHOBIUS); IPR029058 (SUPERFAMILY)	F:GO:0016787	F:hydrolase activity
true	INTERPRO, BLASTED, MAPPED, ANNOTATED	EU967641.1	pectin acetylesterase 8-like	1588	20	0.0	91.63	4	C:GO:0005576; C:GO:0009505; F:GO:0052793; P:GO:0071555	C:extracellular region; C:plant-type cell wall; F:pectin acetylesterase activity; P:cell wall organization	EC:3.1.1.1	Carboxylesterase	IPR004963 (PFAM); mobidb-lite (MOBIDB_LITE); IPR004963 (PANTHER); PTHR21562:SF42 (PANTHER); TRANSMEMBRANE (PHOBIUS); NON_CYTOPLASMIC_DOMAIN (PHOBIUS); CYTOPLASMIC_DOMAIN (PHOBIUS); IPR029058 (SUPERFAMILY)	F:GO:0016787	F:hydrolase activity
true	INTERPRO, BLASTED, MAPPED, ANNOTATED	NM_001153266.1	transcription factor bHLH94-like	1414	20	4.31919E-124	77.67	3	C:GO:0005634; P:GO:0006355; F:GO:0046983	C:nucleus; P:regulation of transcription, DNA-templated; F:protein dimerization activity			Coil (COILS); IPR011598 (SMART); IPR036638 (G3DSA:4.10.280.GENE3D); IPR011598 (PFAM); mobidb-lite (MOBIDB_LITE); PTHR11969 (PANTHER); PTHR11969:SF51 (PANTHER); IPR011598 (PROSITE_PROFILES); IPR011598 (CDD); IPR036638 (SUPERFAMILY)	F:GO:0046983	F:protein dimerization activity
true	INTERPRO, BLASTED, MAPPED, ANNOTATED	KJ728035.1	transcription factor bHLH94-like	996	20	3.09284E-126	77.75	3	C:GO:0005634; P:GO:0006355; F:GO:0046983	C:nucleus; P:regulation of transcription, DNA-templated; F:protein dimerization activity			Coil (COILS); IPR011598 (SMART); IPR036638 (G3DSA:4.10.280.GENE3D); IPR011598 (PFAM); mobidb-lite (MOBIDB_LITE); PTHR11969 (PANTHER); PTHR11969:SF51 (PANTHER); IPR011598 (PROSITE_PROFILES); IPR011598 (CDD); IPR036638 (SUPERFAMILY)	F:GO:0046983	F:protein dimerization activity
true	INTERPRO, BLASTED, MAPPED, ANNOTATED	NM_001154652.2	putative transporter arsB	2394	20	0.0	85.49	4	F:GO:0015105; P:GO:0015700; C:GO:0016021; P:GO:0055085	F:arsenite transmembrane transporter activity; P:arsenite transport; C:integral component of membrane; P:transmembrane transport			mobidb-lite (MOBIDB_LITE); mobidb-lite (MOBIDB_LITE); mobidb-lite (MOBIDB_LITE); mobidb-lite (MOBIDB_LITE); mobidb-lite (MOBIDB_LITE); mobidb-lite (MOBIDB_LITE); mobidb-lite (MOBIDB_LITE); mobidb-lite (MOBIDB_LITE); mobidb-lite (MOBIDB_LITE); mobidb-lite (MOBIDB_LITE); TRANSMEMBRANE (PHOBIUS); CYTOPLASMIC_DOMAIN (PHOBIUS); NON_CYTOPLASMIC_DOMAIN (PHOBIUS); TMhelix (TMHMM); TMhelix (TMHMM)	no GO terms	no GO terms
true	INTERPRO, BLASTED, MAPPED, ANNOTATED	NM_001111582.2	Pyruvate decarboxylase 2	2401	20	0.0	95.59	4	F:GO:0000287; F:GO:0004737; C:GO:0005829; F:GO:0030976	F:magnesium ion binding; F:pyruvate decarboxylase activity; C:cytosol; F:thiamine pyrophosphate binding	EC:4.1.1.1	Pyruvate decarboxylase	IPR011766 (PFAM); G3DSA:3.40.50.1220 (GENE3D); IPR012110 (PIRSF); IPR012000 (PFAM); G3DSA:3.40.50.970 (GENE3D); G3DSA:3.40.50.970 (GENE3D); IPR012001 (PFAM); PTHR43452:SF12 (PANTHER); PTHR43452 (PANTHER); cd02005 (CDD); cd07038 (CDD); IPR029061 (SUPERFAMILY); IPR029035 (SUPERFAMILY); IPR029061 (SUPERFAMILY)	F:GO:0000287; F:GO:0003824; F:GO:0016831; F:GO:0030976	F:magnesium ion binding; F:catalytic activity; F:carboxy-lyase activity; F:thiamine pyrophosphate binding
true	INTERPRO, BLASTED	NM_001158545.1	nuclear protein	743	20	7.84802E-99	64.03						mobidb-lite (MOBIDB_LITE); mobidb-lite (MOBIDB_LITE); mobidb-lite (MOBIDB_LITE); mobidb-lite (MOBIDB_LITE)	no GO terms	no GO terms
true	INTERPRO, BLASTED, MAPPED, ANNOTATED	EU241893.1	Protein SELF-PRUNING	3176	20	9.14315E-50	97.22	3	F:GO:0008429; P:GO:0010229; P:GO:0048510	F:phosphatidylethanolamine binding; P:inflorescence development; P:regulation of timing of transition from vegetative to reproductive phase			CYTOPLASMIC_DOMAIN (PHOBIUS); TRANSMEMBRANE (PHOBIUS); CYTOPLASMIC_DOMAIN (PHOBIUS); NON_CYTOPLASMIC_DOMAIN (PHOBIUS); TRANSMEMBRANE (PHOBIUS); TMhelix (TMHMM); TMhelix (TMHMM)	no GO terms	no GO terms
true	INTERPRO, BLASTED, MAPPED, ANNOTATED	EU966994.1	E3 ubiquitin-protein ligase SINAT5-like	1334	20	0.0	91.32	9	F:GO:0005515; C:GO:0005737; P:GO:0006511; P:GO:0007275; F:GO:0008270; P:GO:0016567; F:GO:0016874; C:GO:0042025; F:GO:0061630	F:protein binding; C:cytoplasm; P:ubiquitin-dependent protein catabolic process; P:multicellular organism development; F:zinc ion binding; P:protein ubiquitination; F:ligase activity; C:host cell nucleus; F:ubiquitin protein ligase activity			IPR013083 (G3DSA:3.30.40.GENE3D); IPR008974 (G3DSA:2.60.210.GENE3D); IPR013083 (G3DSA:3.30.40.GENE3D); IPR018121 (PFAM); PTHR10315:SF42 (PANTHER); PTHR10315 (PANTHER); IPR013010 (PROSITE_PROFILES); IPR001841 (PROSITE_PROFILES); cd16571 (CDD); cd03829 (CDD); IPR008974 (SUPERFAMILY); SSF57850 (SUPERFAMILY)	F:GO:0005515; C:GO:0005737; P:GO:0006511; P:GO:0007275; F:GO:0008270	F:protein binding; C:cytoplasm; P:ubiquitin-dependent protein catabolic process; P:multicellular organism development; F:zinc ion binding
true	INTERPRO, BLASTED, MAPPED, ANNOTATED	NM_001154211.1	anthranilic acid methyltransferase 1	1420	20	0.0	92.41	3	P:GO:0006952; F:GO:0008757; P:GO:0032259	P:defense response; F:S-adenosylmethionine-dependent methyltransferase activity; P:methylation			IPR005299 (PFAM); G3DSA:3.40.50.150 (GENE3D); IPR042086 (G3DSA:1.10.1200.GENE3D); PTHR31009:SF72 (PANTHER); IPR005299 (PANTHER); IPR029063 (SUPERFAMILY)	F:GO:0008168	F:methyltransferase activity
true	INTERPRO, BLASTED	XR_002268158.1	OSJNBa0076N16.11-like protein	1881	7	3.06098E-28	89.76						Coil (COILS); mobidb-lite (MOBIDB_LITE); NON_CYTOPLASMIC_DOMAIN (PHOBIUS); CYTOPLASMIC_DOMAIN (PHOBIUS); TRANSMEMBRANE (PHOBIUS); TMhelix (TMHMM)	no GO terms	no GO terms
true	INTERPRO, BLASTED	XR_002749430.2	unknown	927	2	5.31621E-52	89.27						SIGNAL_PEPTIDE_C_REGION (PHOBIUS); SIGNAL_PEPTIDE_N_REGION (PHOBIUS); SIGNAL_PEPTIDE (PHOBIUS); SIGNAL_PEPTIDE_H_REGION (PHOBIUS); NON_CYTOPLASMIC_DOMAIN (PHOBIUS); SignalP-TM (SIGNALP_GRAM_POSITIVE)	no GO terms	no GO terms
true	INTERPRO, BLASTED, MAPPED, ANNOTATED	NM_001175785.1	peptidyl-prolyl cis-trans isomerase CYP71	2538	20	0.0	95.45	16	P:GO:0000413; F:GO:0003682; F:GO:0003755; C:GO:0005634; P:GO:0006457; P:GO:0009909; P:GO:0009933; P:GO:0010082; P:GO:0010305; P:GO:0010338; P:GO:0010358; P:GO:0031060; F:GO:0042393; P:GO:0048440; P:GO:0048443; P:GO:0048453	P:protein peptidyl-prolyl isomerization; F:chromatin binding; F:peptidyl-prolyl cis-trans isomerase activity; C:nucleus; P:protein folding; P:regulation of flower development; P:meristem structural organization; P:regulation of root meristem growth; P:leaf vascular tissue pattern formation; P:leaf formation; P:leaf shaping; P:regulation of histone methylation; F:histone binding; P:carpel developm…	EC:5.2.1.8	Peptidylprolyl isomerase	IPR002130 (PRINTS); IPR001680 (SMART); IPR001680 (PFAM); IPR029000 (G3DSA:2.40.100.GENE3D); IPR002130 (PFAM); IPR015943 (G3DSA:2.130.10.GENE3D); mobidb-lite (MOBIDB_LITE); mobidb-lite (MOBIDB_LITE); mobidb-lite (MOBIDB_LITE); mobidb-lite (MOBIDB_LITE); PTHR45625:SF5 (PANTHER); PTHR45625 (PANTHER); IPR020892 (PROSITE_PATTERNS); IPR002130 (PROSITE_PROFILES); IPR017986 (PROSITE_PROFILES); IPR001680 …	P:GO:0000413; F:GO:0003755; F:GO:0005515; P:GO:0006457	P:protein peptidyl-prolyl isomerization; F:peptidyl-prolyl cis-trans isomerase activity; F:protein binding; P:protein folding
true	INTERPRO, BLASTED, MAPPED, ANNOTATED	NM_001368210.1	Leucine-rich repeat receptor-like serine/threonine-protein kinase BAM1	3458	20	0.0	93.12	7	F:GO:0004672; F:GO:0005515; F:GO:0005524; C:GO:0005886; P:GO:0006468; P:GO:0009755; C:GO:0016021	F:protein kinase activity; F:protein binding; F:ATP binding; C:plasma membrane; P:protein phosphorylation; P:hormone-mediated signaling pathway; C:integral component of membrane			PR00019 (PRINTS); IPR000719 (SMART); IPR003591 (SMART); G3DSA:3.30.200.20 (GENE3D); IPR013210 (PFAM); IPR032675 (G3DSA:3.80.10.GENE3D); IPR001611 (PFAM); IPR032675 (G3DSA:3.80.10.GENE3D); IPR001611 (PFAM); G3DSA:1.10.510.10 (GENE3D); IPR032675 (G3DSA:3.80.10.GENE3D); IPR000719 (PFAM); mobidb-lite (MOBIDB_LITE); mobidb-lite (MOBIDB_LITE); PTHR27000:SF425 (PANTHER); PTHR27000 (PANTHER); IPR008271 (…	F:GO:0004672; F:GO:0005515; F:GO:0005524; P:GO:0006468	F:protein kinase activity; F:protein binding; F:ATP binding; P:protein phosphorylation
true	INTERPRO, BLASTED	XM_035966263.1	uncharacterized protein LOC109945267	1433	3	2.62701E-88	96.94						NON_CYTOPLASMIC_DOMAIN (PHOBIUS); CYTOPLASMIC_DOMAIN (PHOBIUS); TRANSMEMBRANE (PHOBIUS)	no GO terms	no GO terms
true	INTERPRO, BLASTED, MAPPED, ANNOTATED	NM_001175816.1	SNF2 domain-containing protein CLASSY 1	1948	19	0.0	89.54	3	F:GO:0005524; F:GO:0008168; P:GO:0032259	F:ATP binding; F:methyltransferase activity; P:methylation			IPR006342 (PFAM); IPR013216 (PFAM); G3DSA:3.40.50.150 (GENE3D); IPR006342 (TIGRFAM); G3DSA:3.40.50.150 (GENE3D); mobidb-lite (MOBIDB_LITE); PTHR44843 (PANTHER); PTHR44843:SF7 (PANTHER); SIGNAL_PEPTIDE_H_REGION (PHOBIUS); SIGNAL_PEPTIDE_N_REGION (PHOBIUS); NON_CYTOPLASMIC_DOMAIN (PHOBIUS); SIGNAL_PEPTIDE (PHOBIUS); SIGNAL_PEPTIDE_C_REGION (PHOBIUS); IPR029063 (SUPERFAMILY); IPR029063 (SUPERFAMILY)…	F:GO:0008168	F:methyltransferase activity
true	INTERPRO, BLASTED	EU958313.1	hypothetical protein	1397	1	1.88327E-37	100.0						NON_CYTOPLASMIC_DOMAIN (PHOBIUS); CYTOPLASMIC_DOMAIN (PHOBIUS); TRANSMEMBRANE (PHOBIUS); CYTOPLASMIC_DOMAIN (PHOBIUS); TRANSMEMBRANE (PHOBIUS); TMhelix (TMHMM)	no GO terms	no GO terms
true	INTERPRO, BLASTED, MAPPED, ANNOTATED	NM_001175443.2	Very-long-chain (3R)-3-hydroxyacyl-CoA dehydratase 2	948	20	6.29291E-142	92.39	10	C:GO:0005783; F:GO:0018812; P:GO:0030148; C:GO:0030176; P:GO:0030497; P:GO:0042761; F:GO:0102158; F:GO:0102343; F:GO:0102344; F:GO:0102345	C:endoplasmic reticulum; F:3-hydroxyacyl-CoA dehydratase activity; P:sphingolipid biosynthetic process; C:integral component of endoplasmic reticulum membrane; P:fatty acid elongation; P:very long-chain fatty acid biosynthetic process; F:very-long-chain 3-hydroxyacyl-CoA dehydratase activity; F:3-hydroxy-arachidoyl-CoA dehydratase activity; F:3-hydroxy-behenoyl-CoA dehydratase activity; F:3-hydro…	EC:4.2.1.134	Very-long-chain (3R)-3-hydroxyacyl-CoA dehydratase	IPR007482 (PFAM); IPR007482 (PANTHER); PTHR11035:SF35 (PANTHER); NON_CYTOPLASMIC_DOMAIN (PHOBIUS); TRANSMEMBRANE (PHOBIUS); TRANSMEMBRANE (PHOBIUS); CYTOPLASMIC_DOMAIN (PHOBIUS); NON_CYTOPLASMIC_DOMAIN (PHOBIUS); TRANSMEMBRANE (PHOBIUS); CYTOPLASMIC_DOMAIN (PHOBIUS); TRANSMEMBRANE (PHOBIUS); CYTOPLASMIC_DOMAIN (PHOBIUS); CYTOPLASMIC_DOMAIN (PHOBIUS); TRANSMEMBRANE (PHOBIUS); NON_CYTOPLASMIC_DOMAI…	no GO terms	no GO terms
true	INTERPRO, BLASTED, MAPPED, ANNOTATED	NM_001143020.1	CBS domain-containing protein CBSCBSPB3	1904	19	0.0	91.69	2	F:GO:0005515; C:GO:0016021	F:protein binding; C:integral component of membrane			IPR000270 (SMART); IPR000644 (SMART); IPR000270 (PFAM); IPR000644 (PFAM); G3DSA:3.10.580.10 (GENE3D); PTHR13780:SF114 (PANTHER); PTHR13780 (PANTHER); TRANSMEMBRANE (PHOBIUS); CYTOPLASMIC_DOMAIN (PHOBIUS); NON_CYTOPLASMIC_DOMAIN (PHOBIUS); IPR000644 (PROSITE_PROFILES); IPR000644 (PROSITE_PROFILES); IPR000644 (PROSITE_PROFILES); IPR000270 (PROSITE_PROFILES); cd17781 (CDD); cd17782 (CDD); cd06409 (C…	F:GO:0005515	F:protein binding
true	INTERPRO, BLASTED, MAPPED, ANNOTATED	AJ251018.1	Polyamine oxidase	4344	20	0.0	80.96	12	C:GO:0009505; C:GO:0016021; P:GO:0046208; F:GO:0046592; C:GO:0048046; F:GO:0050660; F:GO:0052893; F:GO:0052896; F:GO:0052897; F:GO:0052898; F:GO:0052900; P:GO:0055114	C:plant-type cell wall; C:integral component of membrane; P:spermine catabolic process; F:polyamine oxidase activity; C:apoplast; F:flavin adenine dinucleotide binding; F:N1-acetylspermine:oxygen oxidoreductase (propane-1,3-diamine-forming) activity; F:spermidine oxidase (propane-1,3-diamine-forming) activity; F:N8-acetylspermidine:oxygen oxidoreductase (propane-1,3-diamine-forming) activity; F:N…	EC:1.5.3.15; EC:1.5.3.14; EC:1.5.3.11	N(8)-acetylspermidine oxidase (propane-1,3-diamine-forming); Polyamine oxidase (propane-1,3-diamine-forming); Acting on the CH-NH group of donors	IPR002937 (PFAM); IPR036188 (G3DSA:3.50.50.GENE3D); PTHR10742:SF357 (PANTHER); PTHR10742 (PANTHER); NON_CYTOPLASMIC_DOMAIN (PHOBIUS); SIGNAL_PEPTIDE_H_REGION (PHOBIUS); SIGNAL_PEPTIDE (PHOBIUS); SIGNAL_PEPTIDE_N_REGION (PHOBIUS); SIGNAL_PEPTIDE_C_REGION (PHOBIUS); CYTOPLASMIC_DOMAIN (PHOBIUS); TRANSMEMBRANE (PHOBIUS); SignalP-TM (SIGNALP_GRAM_NEGATIVE); SignalP-TM (SIGNALP_EUK); SignalP-TM (SIGNA…	F:GO:0016491; P:GO:0055114	F:oxidoreductase activity; P:oxidation-reduction process
true	INTERPRO, BLASTED, MAPPED, ANNOTATED	AF348367.1	Very-long-chain 3-oxoacyl-CoA reductase 1	1257	20	1.38659E-30	95.02	4	C:GO:0005783; C:GO:0016021; F:GO:0045703; P:GO:0055114	C:endoplasmic reticulum; C:integral component of membrane; F:ketoreductase activity; P:oxidation-reduction process			G3DSA:3.40.50.720 (GENE3D); IPR002347 (PFAM); PTHR43899 (PANTHER); PTHR43899:SF31 (PANTHER); TRANSMEMBRANE (PHOBIUS); CYTOPLASMIC_DOMAIN (PHOBIUS); NON_CYTOPLASMIC_DOMAIN (PHOBIUS); IPR036291 (SUPERFAMILY); TMhelix (TMHMM)	P:GO:0055114	P:oxidation-reduction process
true	INTERPRO, BLASTED, MAPPED, ANNOTATED	XM_008668539.3	transcription factor bHLH18	1416	20	0.0	71.73	2	C:GO:0016020; F:GO:0046983	C:membrane; F:protein dimerization activity			Coil (COILS); IPR011598 (SMART); IPR036638 (G3DSA:4.10.280.GENE3D); IPR011598 (PFAM); mobidb-lite (MOBIDB_LITE); PTHR31945 (PANTHER); PTHR31945:SF69 (PANTHER); IPR011598 (PROSITE_PROFILES); IPR011598 (CDD); IPR036638 (SUPERFAMILY)	F:GO:0046983	F:protein dimerization activity
true	INTERPRO, BLASTED, MAPPED	KJ731981.1	Protein REVEILLE 6	1104	2	5.06299E-8	73.43	5	F:GO:0005524; P:GO:0006298; F:GO:0016887; F:GO:0030983; C:GO:0032300	F:ATP binding; P:mismatch repair; F:ATPase activity; F:mismatched DNA binding; C:mismatch repair complex			no IPS match	no IPS match	no IPS match
true	INTERPRO, BLASTED, MAPPED, ANNOTATED	NM_001138803.1	GDSL esterase/lipase	1433	20	0.0	87.36	2	C:GO:0016021; F:GO:0016788	C:integral component of membrane; F:hydrolase activity, acting on ester bonds			IPR036514 (G3DSA:3.40.50.GENE3D); IPR001087 (PFAM); mobidb-lite (MOBIDB_LITE); mobidb-lite (MOBIDB_LITE); mobidb-lite (MOBIDB_LITE); PTHR46020:SF4 (PANTHER); PTHR46020 (PANTHER); CYTOPLASMIC_DOMAIN (PHOBIUS); NON_CYTOPLASMIC_DOMAIN (PHOBIUS); TRANSMEMBRANE (PHOBIUS); SSF52266 (SUPERFAMILY); TMhelix (TMHMM)	F:GO:0016788	F:hydrolase activity, acting on ester bonds
true	INTERPRO, BLASTED, MAPPED, ANNOTATED	XM_020538844.1	Cyclic nucleotide-gated ion channel 4	2448	20	0.0	90.33	3	F:GO:0005216; C:GO:0016021; P:GO:0034220	F:ion channel activity; C:integral component of membrane; P:ion transmembrane transport			IPR000595 (SMART); IPR014710 (G3DSA:2.60.120.GENE3D); IPR005821 (PFAM); IPR000595 (PFAM); G3DSA:1.10.287.630 (GENE3D); mobidb-lite (MOBIDB_LITE); mobidb-lite (MOBIDB_LITE); PTHR45651 (PANTHER); PTHR45651:SF58 (PANTHER); TRANSMEMBRANE (PHOBIUS); TRANSMEMBRANE (PHOBIUS); TRANSMEMBRANE (PHOBIUS); NON_CYTOPLASMIC_DOMAIN (PHOBIUS); CYTOPLASMIC_DOMAIN (PHOBIUS); NON_CYTOPLASMIC_DOMAIN (PHOBIUS); TRANSM…	F:GO:0005216; P:GO:0006811; C:GO:0016020; P:GO:0055085	F:ion channel activity; P:ion transport; C:membrane; P:transmembrane transport
true	INTERPRO, BLASTED, MAPPED, ANNOTATED	XM_008658798.3	uncharacterized protein LOC103636442 isoform X2	2481	20	0.0	71.23	1	C:GO:0016021	C:integral component of membrane			mobidb-lite (MOBIDB_LITE); mobidb-lite (MOBIDB_LITE); mobidb-lite (MOBIDB_LITE); mobidb-lite (MOBIDB_LITE); mobidb-lite (MOBIDB_LITE); mobidb-lite (MOBIDB_LITE); mobidb-lite (MOBIDB_LITE); PTHR37198:SF1 (PANTHER); PTHR37198 (PANTHER); CYTOPLASMIC_DOMAIN (PHOBIUS); NON_CYTOPLASMIC_DOMAIN (PHOBIUS); TRANSMEMBRANE (PHOBIUS); TMhelix (TMHMM)	no GO terms	no GO terms
true	INTERPRO, BLASTED	XR_002266118.1	hypothetical protein Zm00014a_006003	1421	2	3.41374E-36	82.27						no IPS match	no IPS match	no IPS match
true	INTERPRO, BLASTED, MAPPED, ANNOTATED	XM_020544476.2	zinc finger, C3HC4 type family protein	876	20	2.07651E-79	81.72	4	P:GO:0006511; C:GO:0016021; P:GO:0016567; F:GO:0061630	P:ubiquitin-dependent protein catabolic process; C:integral component of membrane; P:protein ubiquitination; F:ubiquitin protein ligase activity			IPR001841 (SMART); IPR013083 (G3DSA:3.30.40.GENE3D); IPR001841 (PFAM); PTHR14155:SF529 (PANTHER); PTHR14155 (PANTHER); CYTOPLASMIC_DOMAIN (PHOBIUS); CYTOPLASMIC_DOMAIN (PHOBIUS); TRANSMEMBRANE (PHOBIUS); NON_CYTOPLASMIC_DOMAIN (PHOBIUS); TRANSMEMBRANE (PHOBIUS); IPR001841 (PROSITE_PROFILES); cd16454 (CDD); SSF57850 (SUPERFAMILY); TMhelix (TMHMM); TMhelix (TMHMM)	no GO terms	no GO terms
true	INTERPRO, BLASTED	NM_001157988.1	Heavy metal-associated isoprenylated plant protein 46	705	20	1.85135E-43	86.65						G3DSA:3.30.70.100 (GENE3D); mobidb-lite (MOBIDB_LITE); mobidb-lite (MOBIDB_LITE); PTHR46371:SF9 (PANTHER); PTHR46371 (PANTHER); SignalP-TM (SIGNALP_GRAM_POSITIVE)	no GO terms	no GO terms
true	INTERPRO, BLASTED, MAPPED, ANNOTATED	XM_020553079.1	Transcription termination factor MTEF1, chloroplastic	1347	14	1.65973E-131	89.15	5	F:GO:0003690; P:GO:0006355; P:GO:0010215; C:GO:0016021; C:GO:0031225	F:double-stranded DNA binding; P:regulation of transcription, DNA-templated; P:cellulose microfibril organization; C:integral component of membrane; C:anchored component of membrane			mobidb-lite (MOBIDB_LITE)	no GO terms	no GO terms
true	INTERPRO, BLASTED, MAPPED, ANNOTATED	XM_008662128.4	2-oxoglutarate (2OG) and Fe(II)-dependent oxygenase superfamily protein	1911	20	0.0	89.94	5	F:GO:0005506; F:GO:0016705; F:GO:0031418; P:GO:0032963; P:GO:0055114	F:iron ion binding; F:oxidoreductase activity, acting on paired donors, with incorporation or reduction of molecular oxygen; F:L-ascorbic acid binding; P:collagen metabolic process; P:oxidation-reduction process			IPR006620 (SMART); IPR005123 (PFAM); G3DSA:2.60.120.620 (GENE3D); PTHR14049:SF9 (PANTHER); IPR039575 (PANTHER); IPR005123 (PROSITE_PROFILES)	F:GO:0005506; F:GO:0016491; F:GO:0016705; F:GO:0031418; P:GO:0032963; P:GO:0055114	F:iron ion binding; F:oxidoreductase activity; F:oxidoreductase activity, acting on paired donors, with incorporation or reduction of molecular oxygen; F:L-ascorbic acid binding; P:collagen metabolic process; P:oxidation-reduction process
true	INTERPRO, BLASTED, MAPPED, ANNOTATED	NM_001153044.1	momilactone A synthase-like	1025	20	8.51693E-127	86.85	2	F:GO:0016491; P:GO:0055114	F:oxidoreductase activity; P:oxidation-reduction process			mobidb-lite (MOBIDB_LITE); mobidb-lite (MOBIDB_LITE); mobidb-lite (MOBIDB_LITE); mobidb-lite (MOBIDB_LITE); SIGNAL_PEPTIDE_C_REGION (PHOBIUS); SIGNAL_PEPTIDE_H_REGION (PHOBIUS); NON_CYTOPLASMIC_DOMAIN (PHOBIUS); SIGNAL_PEPTIDE (PHOBIUS); SIGNAL_PEPTIDE_N_REGION (PHOBIUS); SignalP-TM (SIGNALP_GRAM_POSITIVE)	no GO terms	no GO terms
